# Supplementary material for: Evaluation of an automatic image classifier for analysis of bacterial growth on a multiple-agar plate developed for bovine mastitis
Source: PLoS One. 2025 Feb 20;20(2):e0318698. doi: 10.1371/journal.pone.0318698 (PMC11841905; doi:10.1371/journal.pone.0318698)
Supplement: S1 File — (CSV) [file pone.0318698.s004.csv]

Row	Sample ID	Arrival date	Origin	Result Mastitis Laboratory	Result off-line classifier	Result on-line classifier
1	21-MIK176654	2021-07-16	Agricam client	M†ttlig v„xt Streptococcus agalactiae i sparsam blandflora.	Additional Evaluation Required
2	21-MIK176654	2021-07-16	Agricam client	Riklig v„xt Trueperella pyogenes i sparsam blandflora.	Additional Evaluation Required
3	21-MIK201681	2021-08-24	Agricam client	Riklig v„xt Escherichia coli	Escherichia coli
4	21-MIK201683	2021-08-24	Agricam client	Riklig v„xt Escherichia coli	Escherichia coli
5	21-MIK206459	2021-08-30	Agricam client	Riklig v„xt Staphylococcus aureus, pc -	Staphylococcus aureus
6	21-MIK214965	2021-09-08	Agricam client	Ingen specifik infektion p†visad, riklig v„xt av blandflora.	Mixed Flora
7	21-MIK232524	2021-09-29	Agricam client	Riklig v„xt Klebsiella pneumoniae	Klebsiella
8	21-MIK239102	2021-10-06	Agricam client	Sparsam v„xt Staphylococcus chromogenes, pc-	Mixed Flora
9	21-MIK213221	2021-09-07	Agricam client	Riklig v„xt Streptococcus uberis	Additional Evaluation Required
10	21-MIK213221	2021-09-07	Agricam client	Riklig v„xt Trueperella pyogenes	Additional Evaluation Required
11	21-MIK213222	2021-09-07	Agricam client	Ingen v„xt av bakterier p†visad efter ut”kad unders”kning	Additional Evaluation Required
12	21-MIK247193	2021-10-14	Agricam client	Ingen specifik infektion p†visad, m†ttlig v„xt av blandflora.	Mixed Flora	Mixed Flora
13	21-MIK247192	2021-10-14	Agricam client	V„xt av enstaka Escherichia coli	Additional Evaluation Required	Mixed Flora
14	21-MIK187139	2021-08-03	Agricam client	M†ttlig v„xt Escherichia coli	Escherichia coli
15	21-MIK197439	2021-08-18	Agricam client	Riklig v„xt Klebsiella species	Klebsiella
16	21-MIK197440	2021-08-18	Agricam client	Riklig v„xt Staphylococcus aureus, pc - i sparsam blandflora.	Staphylococcus aureus	Escherichia coli
17	21-MIK248534	2021-10-18	Agricam client	Sparsam v„xt Staphylococcus simulans, pc-	Negative
18	21-MIK176650	2021-07-16	Agricam client	Riklig v„xt Escherichia coli	Escherichia coli
19	21-MIK200046	2021-08-20	Agricam client	V„xt av enstaka Staphylococcus aureus, pc -	Negative
20	21-MIK200047	2021-08-20	Agricam client	Riklig v„xt Lactococcus lactis	Streptococcus spp
21	21-MIK235252	2021-10-04	Agricam client	Riklig v„xt Staphylococcus epidermidis, pc+	Ovriga Stafylokocker
22	21-MIK178161	2021-07-20	Agricam client	Riklig v„xt Escherichia coli	Escherichia coli
23	21-MIK178162	2021-07-20	Agricam client	M†ttlig v„xt Streptococcus dysgalactiae i sparsam blandflora.	Streptococcus spp
24	21-MIK178163	2021-07-20	Agricam client	Sparsam v„xt Streptococcus uberis	Negative
25	21-MIK185013	2021-07-29	Agricam client	Riklig v„xt Trueperella pyogenes i m†ttlig blandflora.	Mixed Flora
26	21-MIK187096	2021-08-03	Agricam client	M†ttlig v„xt Streptococcus dysgalactiae	Streptococcus spp	Mixed Flora
27	21-MIK187097	2021-08-03	Agricam client	M†ttlig v„xt Streptococcus dysgalactiae	Streptococcus spp	Mixed Flora
28	21-MIK187098	2021-08-03	Agricam client	Riklig v„xt Lactococcus lactis	Staphylococcus aureus	Mixed Flora
29	21-MIK187100	2021-08-03	Agricam client	Riklig v„xt Streptococcus dysgalactiae	Betahemolyserande streptokocker	Betahemolyserande streptokocker
30	21-MIK187100	2021-08-03	Agricam client	Riklig v„xt Trueperella pyogenes	Betahemolyserande streptokocker	Betahemolyserande streptokocker
31	21-MIK189976	2021-08-05	Agricam client	Riklig v„xt Escherichia coli	Escherichia coli
32	21-MIK189977	2021-08-05	Agricam client	M†ttlig v„xt Escherichia coli	Escherichia coli	Escherichia coli
33	21-MIK189977	2021-08-05	Agricam client	M†ttlig v„xt Escherichia coli	Escherichia coli	Escherichia coli
34	21-MIK189978	2021-08-05	Agricam client	Riklig v„xt Escherichia coli	Escherichia coli
35	21-MIK193181	2021-08-11	Agricam client	V„xt av enstaka Escherichia coli	Escherichia coli
36	21-MIK196589	2021-08-17	Agricam client	Riklig v„xt Trueperella pyogenes i m†ttlig blandflora.	Mixed Flora
37	21-MIK206455	2021-08-30	Agricam client	Riklig v„xt Streptococcus agalactiae i riklig blandflora.	Escherichia coli
38	21-MIK206457	2021-08-30	Agricam client	Sparsam v„xt Streptococcus agalactiae i riklig blandflora.	Mixed Flora
39	21-MIK206458	2021-08-30	Agricam client	Riklig v„xt Streptococcus agalactiae i riklig blandflora.	Mixed Flora	Mixed Flora
40	21-MIK211004	2021-09-03	Agricam client	Riklig v„xt Escherichia coli	Escherichia coli	Escherichia coli
41	21-MIK228267	2021-09-23	Agricam client	Riklig v„xt Escherichia coli	Escherichia coli	Escherichia coli
42	21-MIK228268	2021-09-23	Agricam client	Riklig v„xt Escherichia coli	Escherichia coli	Escherichia coli
43	21-MIK228269	2021-09-23	Agricam client	Riklig v„xt Streptococcus dysgalactiae	Poor Images	Mixed Flora
44	21-MIK232537	2021-09-29	Agricam client	M†ttlig v„xt Escherichia coli	Escherichia coli	Negative
45	21-MIK237173	2021-10-05	Agricam client	M†ttlig v„xt Escherichia coli	Escherichia coli
46	21-MIK241081	2021-10-08	Agricam client	Riklig v„xt Streptococcus agalactiae i m†ttlig blandflora.	Additional Evaluation Required
47	21-MIK241082	2021-10-08	Agricam client	Sparsam v„xt Escherichia coli	Mixed Flora	Mixed Flora
48	21-MIK241083	2021-10-08	Agricam client	M†ttlig v„xt Escherichia coli	Additional Evaluation Required	Mixed Flora
49	21-MIK241084	2021-10-08	Agricam client	M†ttlig v„xt Streptococcus agalactiae	Additional Evaluation Required	Mixed Flora
50	21-MIK187099	2021-08-03	Agricam client	Ingen specifik infektion p†visad, riklig v„xt av blandflora.	Additional Evaluation Required	Mixed Flora
51	21-MIK193182	2021-08-11	Agricam client	Riklig v„xt Escherichia coli	Additional Evaluation Required
52	21-MIK196588	2021-08-17	Agricam client	Riklig v„xt Streptococcus agalactiae	Additional Evaluation Required
53	21-MIK206456	2021-08-30	Agricam client	Sparsam v„xt Streptococcus uberis	Additional Evaluation Required	Mixed Flora
54	21-MIK211005	2021-09-03	Agricam client	Ingen v„xt av bakterier p†visad efter ut”kad unders”kning	Additional Evaluation Required	Mixed Flora
55	21-MIK211006	2021-09-03	Agricam client	Ingen specifik infektion p†visad, riklig v„xt av blandflora.	Additional Evaluation Required
56	21-MIK228266	2021-09-23	Agricam client	Riklig v„xt Streptococcus agalactiae	Additional Evaluation Required
57	21-MIK232534	2021-09-29	Agricam client	M†ttlig v„xt Streptococcus uberis	Additional Evaluation Required	Sr- Streptococcus spp
58	21-MIK232535	2021-09-29	Agricam client	Riklig v„xt Trueperella pyogenes i sparsam blandflora.	Additional Evaluation Required	Betahemolyserande streptokocker
59	21-MIK232536	2021-09-29	Agricam client	M†ttlig v„xt Streptococcus dysgalactiae	Additional Evaluation Required	Mixed Flora
60	21-MIK232536	2021-09-29	Agricam client	Sparsam v„xt Staphylococcus aureus, pc -	Additional Evaluation Required	Mixed Flora
61	21-MIK237172	2021-10-05	Agricam client	Ingen v„xt av bakterier p†visad efter ut”kad unders”kning	Additional Evaluation Required	Negative
62	21-MIK237174	2021-10-05	Agricam client	Riklig v„xt Enterococcus species	Additional Evaluation Required
63	21-MIK180251	2021-07-22	Agricam client	Riklig v„xt Staphylococcus hyicus, pc-	Ovriga Stafylokocker
64	21-MIK185456	2021-07-30	Agricam client	Riklig v„xt Escherichia coli	Escherichia coli
65	21-MIK193183	2021-08-11	Agricam client	M†ttlig v„xt Staphylococcus aureus, pc -	Additional Evaluation Required	Negative
66	21-MIK193184	2021-08-11	Agricam client	M†ttlig v„xt Staphylococcus aureus, pc -	Additional Evaluation Required
67	21-MIK210997	2021-09-03	Agricam client	Riklig v„xt Trueperella pyogenes	Additional Evaluation Required	Sr- Streptococcus spp
68	21-MIK175870	2021-07-15	Agricam client	Efter ut”kad unders”kning v„xt av Escherichia coli	Escherichia coli	Escherichia coli
69	21-MIK178164	2021-07-20	Agricam client	Riklig v„xt Streptococcus uberis i sparsam blandflora.	Streptococcus spp
70	21-MIK178188	2021-07-20	Agricam client	V„xt av enstaka Escherichia coli	Escherichia coli
71	21-MIK182416	2021-07-27	Agricam client	Riklig v„xt Streptococcus uberis	Streptococcus spp	Sr- Streptococcus spp
72	21-MIK182424	2021-07-27	Agricam client	V„xt av enstaka Staphylococcus haemolyticus, pc+	Mixed Flora
73	21-MIK182426	2021-07-27	Agricam client	Riklig v„xt Escherichia coli	Escherichia coli	Escherichia coli
74	21-MIK182452	2021-07-27	Agricam client	Ingen specifik infektion p†visad, riklig v„xt av blandflora.	Mixed Flora
75	21-MIK182453	2021-07-27	Agricam client	M†ttlig v„xt Escherichia coli	Escherichia coli	Negative
76	21-MIK182454	2021-07-27	Agricam client	Riklig v„xt Streptococcus uberis	Streptococcus spp
77	21-MIK182455	2021-07-27	Agricam client	Riklig v„xt Staphylococcus aureus, pc -	Staphylococcus aureus
78	21-MIK187902	2021-08-04	Agricam client	Riklig v„xt Streptococcus uberis	Streptococcus spp	Sr- Streptococcus spp
79	21-MIK187903	2021-08-04	Agricam client	Riklig v„xt Streptococcus uberis	Streptococcus spp	Sr- Streptococcus spp
80	21-MIK203333	2021-08-25	Agricam client	V„xt av enstaka Escherichia coli	Negative	Escherichia coli
81	21-MIK203404	2021-08-25	Agricam client	Riklig v„xt Escherichia coli	Escherichia coli	Mixed Flora
82	21-MIK210240	2021-09-02	Agricam client	Riklig v„xt Streptococcus gallolyticus	Streptococcus spp	Betahemolyserande streptokocker
83	21-MIK213225	2021-09-07	Agricam client	Sparsam v„xt stafylokock, ”vrig, pc+	Mixed Flora	Mixed Flora
84	21-MIK220768	2021-09-15	Agricam client	Efter ut”kad unders”kning v„xt av Escherichia coli	Negative	Escherichia coli
85	21-MIK223120	2021-09-20	Agricam client	Riklig v„xt Escherichia coli	Escherichia coli	Escherichia coli
86	21-MIK229634	2021-09-27	Agricam client	Riklig v„xt Streptococcus uberis	Streptococcus spp	Mixed Flora
87	21-MIK234250	2021-10-01	Agricam client	Sparsam v„xt Streptococcus dysgalactiae	Escherichia coli
88	21-MIK234251	2021-10-01	Agricam client	Sparsam v„xt Streptococcus dysgalactiae	Negative
89	21-MIK245001	2021-10-13	Agricam client	Riklig v„xt Citrobacter species	Klebsiella	Misst„nkt Klebsiella
90	21-MIK249950	2021-10-19	Agricam client	Ingen specifik infektion p†visad, riklig v„xt av blandflora.	Mixed Flora	Mixed Flora
91	21-MIK249951	2021-10-19	Agricam client	Ingen specifik infektion p†visad, sparsam v„xt av blandflora	Mixed Flora	Mixed Flora
92	21-MIK221728	2021-09-16	Agricam client	Ingen specifik infektion p†visad, sparsam v„xt av blandflora	Poor Images	Mixed Flora
93	21-MIK221729	2021-09-16	Agricam client	M†ttlig v„xt Escherichia coli	Poor Images	Mixed Flora
94	21-MIK182425	2021-07-27	Agricam client	Riklig v„xt Staphylococcus aureus, pc -	Additional Evaluation Required
95	21-MIK203353	2021-08-25	Agricam client	Riklig v„xt Escherichia coli	Additional Evaluation Required	Escherichia coli
96	21-MIK203405	2021-08-25	Agricam client	Sparsam v„xt Escherichia coli	Additional Evaluation Required
97	21-MIK210241	2021-09-02	Agricam client	Efter ut”kad unders”kning v„xt av Escherichia coli	Additional Evaluation Required
98	21-MIK211912	2021-09-06	Agricam client	Ingen specifik infektion p†visad, riklig v„xt av blandflora.	Additional Evaluation Required
99	21-MIK213226	2021-09-07	Agricam client	Ingen specifik infektion p†visad, sparsam v„xt av blandflora	Additional Evaluation Required
100	21-MIK234249	2021-10-01	Agricam client	V„xt av enstaka Streptococcus dysgalactiae	Additional Evaluation Required	Sr- Streptococcus spp
101	21-MIK252847	2021-10-21	Agricam client	Riklig v„xt Streptococcus dysgalactiae	Additional Evaluation Required	Sr- Streptococcus spp
102	21-MIK190416	2021-08-06	Agricam client	V„xt av enstaka Staphylococcus sciuri	Negative
103	21-MIK190417	2021-08-06	Agricam client	Riklig v„xt Escherichia coli	Escherichia coli	Escherichia coli
104	21-MIK194655	2021-08-12	Agricam client	Riklig v„xt Escherichia coli	Escherichia coli
105	21-MIK220760	2021-09-15	Agricam client	Riklig v„xt Escherichia coli	Escherichia coli
106	21-MIK220763	2021-09-15	Agricam client	Riklig v„xt Escherichia coli	Escherichia coli
107	21-MIK223122	2021-09-20	Agricam client	Riklig v„xt Klebsiella oxytoca	Klebsiella
108	21-MIK245000	2021-10-13	Agricam client	Ingen v„xt av bakterier p†visad efter ut”kad unders”kning	Ovriga Stafylokocker	Escherichia coli
109	21-MIK190415	2021-08-06	Agricam client	Ingen specifik infektion p†visad, sparsam v„xt av blandflora	Additional Evaluation Required
110	21-MIK220764	2021-09-15	Agricam client	Riklig v„xt Streptococcus dysgalactiae	Additional Evaluation Required
111	21-MIK180929	2021-07-23	Agricam client	Riklig v„xt Streptococcus uberis	Streptococcus spp	Negative
112	21-MIK200048	2021-08-20	Agricam client	Riklig v„xt Streptococcus dysgalactiae	Streptococcus spp
113	21-MIK200048	2021-08-20	Agricam client	V„xt av enstaka Staphylococcus aureus, pc -	Streptococcus spp
114	21-MIK240075	2021-10-07	Agricam client	Riklig v„xt Escherichia coli	Escherichia coli
115	21-MIK240076	2021-10-07	Agricam client	V„xt av enstaka Streptococcus uberis	Additional Evaluation Required
116	21-MIK240077	2021-10-07	Agricam client	M†ttlig v„xt Streptococcus dysgalactiae i m†ttlig blandflora.	Poor Images
117	21-MIK214948	2021-09-08	Agricam client	Riklig v„xt Escherichia coli	Additional Evaluation Required	Escherichia coli
118	21-MIK214949	2021-09-08	Agricam client	Riklig v„xt Escherichia coli	Additional Evaluation Required	Escherichia coli
119	21-MIK173507	2021-07-13	Agricam client	Ingen specifik infektion p†visad, m†ttlig v„xt av blandflora.	Mixed Flora
120	21-MIK229119	2021-09-24	Agricam client	M†ttlig v„xt Staphylococcus aureus, pc -	Additional Evaluation Required	Misst„nkt Staphylococcus aureus
121	21-MIK229119	2021-09-24	Agricam client	Riklig v„xt Trueperella pyogenes	Additional Evaluation Required	Misst„nkt Staphylococcus aureus
122	21-MIK229120	2021-09-24	Agricam client	Riklig v„xt Proteus species	Additional Evaluation Required
123	21-MIK252848	2021-10-21	Agricam client	Ingen specifik infektion p†visad, sparsam v„xt av blandflora	Additional Evaluation Required
124	21-MIK173511	2021-07-13	Agricam client	Efter ut”kad unders”kning v„xt av Escherichia coli	Negative
125	21-MIK173512	2021-07-13	Agricam client	V„xt av enstaka Klebsiella pneumoniae	Streptococcus spp	Misst„nkt Klebsiella
126	21-MIK176653	2021-07-16	Agricam client	Riklig v„xt Streptococcus dysgalactiae	Ovriga Stafylokocker
127	21-MIK178177	2021-07-20	Agricam client	Riklig v„xt Streptococcus dysgalactiae	Streptococcus spp
128	21-MIK178189	2021-07-20	Agricam client	Riklig v„xt Klebsiella pneumoniae	Escherichia coli	Blandflora
129	21-MIK178189	2021-07-20	Agricam client	Riklig v„xt Streptococcus uberis	Escherichia coli	Blandflora
130	21-MIK180960	2021-07-23	Agricam client	Riklig v„xt Streptococcus dysgalactiae	Streptococcus spp
131	21-MIK182431	2021-07-27	Agricam client	V„xt av enstaka J„stsvamp species	Negative	Negative
132	21-MIK184947	2021-07-29	Agricam client	Riklig v„xt Streptococcus uberis	Streptococcus spp
133	21-MIK184948	2021-07-29	Agricam client	M†ttlig v„xt Streptococcus uberis	Streptococcus spp
134	21-MIK192425	2021-08-10	Agricam client	Riklig v„xt Escherichia coli	Escherichia coli	Negative
135	21-MIK193180	2021-08-11	Agricam client	Riklig v„xt Klebsiella pneumoniae	Klebsiella
136	21-MIK195190	2021-08-13	Agricam client	Riklig v„xt Escherichia coli	Escherichia coli	Escherichia coli
137	21-MIK196590	2021-08-17	Agricam client	Riklig v„xt Escherichia coli	Escherichia coli	Escherichia coli
138	21-MIK187907	2021-08-04	Agricam client	Riklig v„xt Klebsiella pneumoniae	Poor Images	Misst„nkt Klebsiella
139	21-MIK207966	2021-08-31	Agricam client	Riklig v„xt Escherichia coli	Escherichia coli	Escherichia coli
140	21-MIK213227	2021-09-07	Agricam client	Riklig v„xt Escherichia coli	Escherichia coli	Escherichia coli
141	21-MIK213229	2021-09-07	Agricam client	Riklig v„xt Streptococcus dysgalactiae	Streptococcus spp
142	21-MIK213230	2021-09-07	Agricam client	Riklig v„xt Escherichia coli	Escherichia coli	Escherichia coli
143	21-MIK231209	2021-09-28	Agricam client	Riklig v„xt Escherichia coli	Mixed Flora
144	21-MIK207964	2021-08-31	Agricam client	Riklig v„xt Escherichia coli	Poor Images	Escherichia coli
145	21-MIK254087	2021-10-22	Agricam client	Riklig v„xt Staphylococcus aureus, pc -	Staphylococcus aureus
146	21-MIK228215	2021-09-23	Agricam client	Ingen specifik infektion p†visad, m†ttlig v„xt av blandflora.	Poor Images
147	21-MIK254086	2021-10-22	Agricam client	Riklig v„xt Klebsiella pneumoniae	Poor Images
148	21-MIK170648	2021-07-08	Agricam client	Riklig v„xt Escherichia coli	Additional Evaluation Required
149	21-MIK178176	2021-07-20	Agricam client	Riklig v„xt Klebsiella pneumoniae	Additional Evaluation Required
150	21-MIK184971	2021-07-29	Agricam client	Ingen specifik infektion p†visad, sparsam v„xt av blandflora	Additional Evaluation Required	Mixed Flora
151	21-MIK190435	2021-08-06	Agricam client	V„xt av enstaka Escherichia coli	Additional Evaluation Required
152	21-MIK207965	2021-08-31	Agricam client	Riklig v„xt Trueperella pyogenes	Additional Evaluation Required	Mixed Flora
153	21-MIK213228	2021-09-07	Agricam client	M†ttlig v„xt Klebsiella pneumoniae	Additional Evaluation Required
154	21-MIK231210	2021-09-28	Agricam client	Riklig v„xt Klebsiella species	Additional Evaluation Required	Mixed Flora
155	21-MIK245003	2021-10-13	Agricam client	V„xt av enstaka Streptococcus dysgalactiae	Additional Evaluation Required
156	21-MIK225182	2021-09-21	Agricam client	Ingen v„xt av bakterier p†visad efter ut”kad unders”kning	Negative
157	21-MIK237175	2021-10-05	Agricam client	Riklig v„xt Streptococcus uberis	Additional Evaluation Required
158	21-MIK175827	2021-07-15	Agricam client	Riklig v„xt Staphylococcus aureus, pc -	Staphylococcus aureus
159	21-MIK178984	2021-07-21	Agricam client	Riklig v„xt Klebsiella pneumoniae	Additional Evaluation Required
160	21-MIK175837	2021-07-15	Agricam client	Riklig v„xt Escherichia coli	Escherichia coli
161	21-MIK175837	2021-07-15	Agricam client	Riklig v„xt Streptococcus uberis	Escherichia coli
162	21-MIK175838	2021-07-15	Agricam client	Ingen specifik infektion p†visad, m†ttlig v„xt av blandflora.	Mixed Flora
163	21-MIK178165	2021-07-20	Agricam client	Riklig v„xt Streptococcus uberis	Streptococcus spp
164	21-MIK178166	2021-07-20	Agricam client	Efter ut”kad unders”kning v„xt av Staphylococcus epidermidis, pc-	Negative
165	21-MIK180250	2021-07-22	Agricam client	Riklig v„xt Streptococcus dysgalactiae	Streptococcus spp
166	21-MIK180250	2021-07-22	Agricam client	Riklig v„xt Trueperella pyogenes	Streptococcus spp
167	21-MIK185455	2021-07-30	Agricam client	Riklig v„xt Streptococcus uberis	Streptococcus spp
168	21-MIK187203	2021-08-03	Agricam client	Riklig v„xt Pasteurella multocida	Betahemolyserande streptokocker
169	21-MIK189983	2021-08-05	Agricam client	Riklig v„xt Escherichia coli	Escherichia coli	Escherichia coli
170	21-MIK189986	2021-08-05	Agricam client	Ingen specifik infektion p†visad, riklig v„xt av blandflora.	Mixed Flora
171	21-MIK199217	2021-08-19	Agricam client	Ingen specifik infektion p†visad, m†ttlig v„xt av blandflora.	Mixed Flora	Mixed Flora
172	21-MIK203351	2021-08-25	Agricam client	Riklig v„xt Streptococcus dysgalactiae	Streptococcus spp
173	21-MIK203352	2021-08-25	Agricam client	Riklig v„xt Streptococcus dysgalactiae	Streptococcus spp	Sr- Streptococcus spp
174	21-MIK203390	2021-08-25	Agricam client	V„xt av enstaka Streptococcus dysgalactiae	Negative	Negative
175	21-MIK203392	2021-08-25	Agricam client	Riklig v„xt Escherichia coli	Escherichia coli	Escherichia coli
176	21-MIK203394	2021-08-25	Agricam client	Ingen v„xt av bakterier p†visad efter ut”kad unders”kning	Negative
177	21-MIK203395	2021-08-25	Agricam client	Ingen specifik infektion p†visad, sparsam v„xt av blandflora	Ovriga Stafylokocker
178	21-MIK203396	2021-08-25	Agricam client	Sparsam v„xt Corynebacterium bovis	Negative	Mixed Flora
179	21-MIK203397	2021-08-25	Agricam client	Ingen v„xt av bakterier p†visad efter ut”kad unders”kning	Negative
180	21-MIK210989	2021-09-03	Agricam client	Ingen specifik infektion p†visad, sparsam v„xt av blandflora	Negative	Mixed Flora
181	21-MIK210993	2021-09-03	Agricam client	Riklig v„xt Staphylococcus aureus, pc -	Staphylococcus aureus
182	21-MIK210994	2021-09-03	Agricam client	Riklig v„xt Escherichia coli	Escherichia coli	Escherichia coli
183	21-MIK233457	2021-09-30	Agricam client	Sparsam v„xt Streptococcus agalactiae i sparsam blandflora.	Negative	Mixed Flora
184	21-MIK233459	2021-09-30	Agricam client	Sparsam v„xt Streptococcus agalactiae	Negative	Mixed Flora
185	21-MIK233460	2021-09-30	Agricam client	M†ttlig v„xt Escherichia coli	Mixed Flora	Escherichia coli
186	21-MIK233460	2021-09-30	Agricam client	M†ttlig v„xt Streptococcus uberis	Mixed Flora	Escherichia coli
187	21-MIK233461	2021-09-30	Agricam client	Ingen specifik infektion p†visad, sparsam v„xt av blandflora	Mixed Flora
188	21-MIK233462	2021-09-30	Agricam client	Ingen v„xt av bakterier p†visad efter ut”kad unders”kning	Negative	Mixed Flora
189	21-MIK243544	2021-10-12	Agricam client	Sparsam v„xt Streptococcus uberis	Ovriga Stafylokocker
190	21-MIK221731	2021-09-16	Agricam client	Riklig v„xt Trueperella pyogenes	Poor Images	Sr- Streptococcus spp
191	21-MIK221732	2021-09-16	Agricam client	Riklig v„xt Trueperella pyogenes	Poor Images	Sr- Streptococcus spp
192	21-MIK221733	2021-09-16	Agricam client	M†ttlig v„xt Escherichia coli	Poor Images	Escherichia coli
193	21-MIK239084	2021-10-06	Agricam client	M†ttlig v„xt Streptococcus agalactiae i m†ttlig blandflora.	Mixed Flora	Betahemolyserande streptokocker
194	21-MIK239085	2021-10-06	Agricam client	Riklig v„xt Streptococcus uberis	Additional Evaluation Required	Sr- Streptococcus spp
195	21-MIK239086	2021-10-06	Agricam client	Ingen v„xt av bakterier p†visad efter ut”kad unders”kning	Additional Evaluation Required	Mixed Flora
196	21-MIK239087	2021-10-06	Agricam client	Riklig v„xt Streptococcus uberis	Additional Evaluation Required
197	21-MIK239088	2021-10-06	Agricam client	M†ttlig v„xt Streptococcus agalactiae	Poor Images
198	21-MIK239090	2021-10-06	Agricam client	M†ttlig v„xt Escherichia coli	Escherichia coli	Mixed Flora
199	21-MIK239091	2021-10-06	Agricam client	V„xt av enstaka grampositiva coccer	Additional Evaluation Required	Sr- Streptococcus spp
200	21-MIK184890	2021-07-29	Agricam client	Ingen specifik infektion p†visad, m†ttlig v„xt av blandflora.	Additional Evaluation Required	Mixed Flora
201	21-MIK184891	2021-07-29	Agricam client	Riklig v„xt Escherichia coli	Additional Evaluation Required	Escherichia coli
202	21-MIK184891	2021-07-29	Agricam client	Riklig v„xt Trueperella pyogenes	Additional Evaluation Required	Escherichia coli
203	21-MIK187204	2021-08-03	Agricam client	M†ttlig v„xt Staphylococcus sciuri, pc-	Additional Evaluation Required
204	21-MIK187204	2021-08-03	Agricam client	Riklig v„xt Streptococcus dysgalactiae	Additional Evaluation Required
205	21-MIK189984	2021-08-05	Agricam client	M†ttlig v„xt Escherichia coli	Additional Evaluation Required
206	21-MIK189985	2021-08-05	Agricam client	Ingen specifik infektion p†visad, riklig v„xt av blandflora.	Additional Evaluation Required
207	21-MIK203389	2021-08-25	Agricam client	Ingen specifik infektion p†visad, riklig v„xt av blandflora.	Additional Evaluation Required	Mixed Flora
208	21-MIK203391	2021-08-25	Agricam client	M†ttlig v„xt Streptococcus agalactiae	Additional Evaluation Required
209	21-MIK203393	2021-08-25	Agricam client	Sparsam v„xt Streptococcus uberis	Additional Evaluation Required	Mixed Flora
210	21-MIK210990	2021-09-03	Agricam client	Ingen specifik infektion p†visad, sparsam v„xt av blandflora	Additional Evaluation Required	Negative
211	21-MIK210991	2021-09-03	Agricam client	Ingen specifik infektion p†visad, riklig v„xt av blandflora.	Additional Evaluation Required	Sr- Streptococcus spp
212	21-MIK210992	2021-09-03	Agricam client	M†ttlig v„xt Escherichia coli	Additional Evaluation Required	Mixed Flora
213	21-MIK233458	2021-09-30	Agricam client	Ingen specifik infektion p†visad, sparsam v„xt av blandflora	Additional Evaluation Required	Mixed Flora
214	21-MIK239089	2021-10-06	Agricam client	Riklig v„xt Escherichia coli	Additional Evaluation Required
215	21-MIK243545	2021-10-12	Agricam client	Riklig v„xt Streptococcus uberis	Additional Evaluation Required
216	21-MIK243546	2021-10-12	Agricam client	Efter ut”kad unders”kning v„xt av Escherichia coli	Additional Evaluation Required	Escherichia coli
217	21-MIK243547	2021-10-12	Agricam client	Riklig v„xt Streptococcus uberis	Additional Evaluation Required	Mixed Flora
218	21-MIK243548	2021-10-12	Agricam client	M†ttlig v„xt Streptococcus dysgalactiae	Additional Evaluation Required	Mixed Flora
219	21-MIK172214	2021-07-12	Agricam client	Riklig v„xt Streptococcus uberis	Streptococcus spp	Sr- Streptococcus spp
220	21-MIK172216	2021-07-12	Agricam client	Riklig v„xt Streptococcus agalactiae	Streptococcus spp
221	21-MIK172215	2021-07-12	Agricam client	Ingen specifik infektion p†visad, riklig v„xt av blandflora.	Additional Evaluation Required
222	21-MIK171957	2021-07-09	Agricam client	Riklig v„xt Staphylococcus aureus, pc -	Staphylococcus aureus
223	21-MIK171957	2021-07-09	Agricam client	Riklig v„xt Streptococcus dysgalactiae	Staphylococcus aureus
224	21-MIK187106	2021-08-03	Agricam client	M†ttlig v„xt Escherichia coli i sparsam blandflora.	Mixed Flora	Mixed Flora
225	21-MIK187106	2021-08-03	Agricam client	M†ttlig v„xt Streptococcus dysgalactiae	Mixed Flora	Mixed Flora
226	21-MIK173506	2021-07-13	Agricam client	Riklig v„xt Klebsiella pneumoniae	Klebsiella
227	21-MIK184124	2021-07-28	Agricam client	Riklig v„xt Klebsiella pneumoniae	Klebsiella
228	21-MIK184125	2021-07-28	Agricam client	Riklig v„xt Klebsiella pneumoniae	Klebsiella
229	21-MIK189817	2021-08-05	Agricam client	Sparsam v„xt Streptococcus uberis	Streptococcus spp
230	21-MIK189818	2021-08-05	Agricam client	Riklig v„xt Streptococcus dysgalactiae	Streptococcus spp
231	21-MIK189819	2021-08-05	Agricam client	M†ttlig v„xt Escherichia coli	Escherichia coli
232	21-MIK203399	2021-08-25	Agricam client	Riklig v„xt Streptococcus agalactiae	Betahemolyserande streptokocker	Betahemolyserande streptokocker
233	21-MIK203401	2021-08-25	Agricam client	M†ttlig v„xt Escherichia coli	Escherichia coli	Escherichia coli
234	21-MIK203402	2021-08-25	Agricam client	Riklig v„xt Streptococcus dysgalactiae	Streptococcus spp
235	21-MIK203402	2021-08-25	Agricam client	V„xt av enstaka Staphylococcus aureus, pc -	Streptococcus spp
236	21-MIK203403	2021-08-25	Agricam client	Riklig v„xt Staphylococcus aureus, pc -	Staphylococcus aureus	Misst„nkt Staphylococcus aureus
237	21-MIK210999	2021-09-03	Agricam client	Ingen specifik infektion p†visad, riklig v„xt av blandflora.	Mixed Flora	Mixed Flora
238	21-MIK173505	2021-07-13	Agricam client	Ingen v„xt av bakterier p†visad efter ut”kad unders”kning	Additional Evaluation Required	Negative
239	21-MIK184123	2021-07-28	Agricam client	Riklig v„xt Staphylococcus epidermidis, pc-	Additional Evaluation Required
240	21-MIK184126	2021-07-28	Agricam client	Sparsam v„xt Staphylococcus haemolyticus, pc-	Additional Evaluation Required
241	21-MIK184127	2021-07-28	Agricam client	M†ttlig v„xt Klebsiella pneumoniae	Additional Evaluation Required	Misst„nkt Klebsiella
242	21-MIK203400	2021-08-25	Agricam client	Sparsam v„xt Streptococcus agalactiae	Additional Evaluation Required
243	21-MIK210998	2021-09-03	Agricam client	Riklig v„xt Streptococcus agalactiae	Additional Evaluation Required	Betahemolyserande streptokocker
244	21-MIK181390	2021-07-26	Agricam client	Ingen specifik infektion p†visad, riklig v„xt av blandflora.	Ovriga Stafylokocker	Negative
245	21-MIK181391	2021-07-26	Agricam client	Riklig v„xt Streptococcus uberis i m†ttlig blandflora.	Ovriga Stafylokocker
246	21-MIK181392	2021-07-26	Agricam client	Ingen specifik infektion p†visad, riklig v„xt av blandflora.	Mixed Flora
247	21-MIK227238	2021-09-22	Agricam client	Riklig v„xt Staphylococcus aureus, pc -	Staphylococcus aureus	Misst„nkt Staphylococcus aureus
248	21-MIK176388	2021-07-16	Agricam client	Riklig v„xt Trueperella pyogenes	Mixed Flora
249	21-MIK182504	2021-07-27	Agricam client	Riklig v„xt Staphylococcus aureus, pc -	Staphylococcus aureus	Misst„nkt Staphylococcus aureus
250	21-MIK214958	2021-09-08	Agricam client	V„xt av enstaka Streptococcus dysgalactiae	Additional Evaluation Required	Mixed Flora
251	21-MIK180252	2021-07-22	Agricam client	Sparsam v„xt Escherichia coli	Escherichia coli	Escherichia coli
252	21-MIK249949	2021-10-19	Agricam client	Sparsam v„xt Escherichia coli	Escherichia coli
253	21-MIK241031	2021-10-08	Agricam client	Riklig v„xt Klebsiella pneumoniae	Klebsiella
254	21-MIK176645	2021-07-16	Agricam client	M†ttlig v„xt Escherichia coli	Escherichia coli
255	21-MIK176646	2021-07-16	Agricam client	M†ttlig v„xt Escherichia coli	Escherichia coli
256	21-MIK176646	2021-07-16	Agricam client	Riklig v„xt Lactococcus garvieae	Escherichia coli
257	21-MIK176649	2021-07-16	Agricam client	Riklig v„xt Escherichia coli	Escherichia coli
258	21-MIK178178	2021-07-20	Agricam client	Riklig v„xt Escherichia coli	Escherichia coli	Escherichia coli
259	21-MIK178179	2021-07-20	Agricam client	Riklig v„xt Escherichia coli	Escherichia coli
260	21-MIK178180	2021-07-20	Agricam client	Riklig v„xt Streptococcus dysgalactiae	Streptococcus spp
261	21-MIK178183	2021-07-20	Agricam client	Riklig v„xt Trueperella pyogenes	Streptococcus spp
262	21-MIK178184	2021-07-20	Agricam client	Riklig v„xt Escherichia coli	Escherichia coli	Escherichia coli
263	21-MIK178185	2021-07-20	Agricam client	Riklig v„xt Escherichia coli	Escherichia coli
264	21-MIK178186	2021-07-20	Agricam client	Riklig v„xt Escherichia coli	Escherichia coli	Escherichia coli
265	21-MIK180922	2021-07-23	Agricam client	Riklig v„xt Trueperella pyogenes	Streptococcus spp	Blandflora
266	21-MIK180922	2021-07-23	Agricam client	Sparsam v„xt Streptococcus dysgalactiae	Streptococcus spp	Blandflora
267	21-MIK180923	2021-07-23	Agricam client	Riklig v„xt Streptococcus dysgalactiae	Streptococcus spp
268	21-MIK180924	2021-07-23	Agricam client	M†ttlig v„xt Escherichia coli	Escherichia coli
269	21-MIK180925	2021-07-23	Agricam client	Riklig v„xt Escherichia coli	Escherichia coli
270	21-MIK180926	2021-07-23	Agricam client	Riklig v„xt Escherichia coli	Escherichia coli	Escherichia coli
271	21-MIK180927	2021-07-23	Agricam client	Riklig v„xt Streptococcus dysgalactiae	Streptococcus spp
272	21-MIK180928	2021-07-23	Agricam client	Ingen v„xt av bakterier p†visad efter ut”kad unders”kning	Streptococcus spp
273	21-MIK181394	2021-07-26	Agricam client	Riklig v„xt Streptococcus dysgalactiae	Streptococcus spp
274	21-MIK181395	2021-07-26	Agricam client	Riklig v„xt Staphylococcus epidermidis, pc- i sparsam blandflora.	Ovriga Stafylokocker
275	21-MIK210244	2021-09-02	Agricam client	Efter ut”kad unders”kning v„xt av Trueperella pyogenes	Negative	Mixed Flora
276	21-MIK210245	2021-09-02	Agricam client	M†ttlig v„xt Staphylococcus chromogenes, pc-	Ovriga Stafylokocker
277	21-MIK210246	2021-09-02	Agricam client	Sparsam v„xt Escherichia coli	Mixed Flora
278	21-MIK210250	2021-09-02	Agricam client	M†ttlig v„xt Escherichia coli	Escherichia coli	Mixed Flora
279	21-MIK210251	2021-09-02	Agricam client	Riklig v„xt Staphylococcus aureus, pc -	Staphylococcus aureus	Misst„nkt Staphylococcus aureus
280	21-MIK210242	2021-09-02	Agricam client	Riklig v„xt Escherichia coli	Poor Images	Escherichia coli
281	21-MIK210243	2021-09-02	Agricam client	Riklig v„xt Trueperella pyogenes i m†ttlig blandflora.	Poor Images	Mixed Flora
282	21-MIK210247	2021-09-02	Agricam client	Riklig v„xt Trueperella pyogenes	Poor Images	Sr- Streptococcus spp
283	21-MIK228275	2021-09-23	Agricam client	Riklig v„xt Escherichia coli	Poor Images	Sr- Streptococcus spp
284	21-MIK228275	2021-09-23	Agricam client	Riklig v„xt Streptococcus uberis	Poor Images	Sr- Streptococcus spp
285	21-MIK176647	2021-07-16	Agricam client	M†ttlig v„xt Escherichia coli	Additional Evaluation Required
286	21-MIK176648	2021-07-16	Agricam client	V„xt av enstaka Escherichia coli	Additional Evaluation Required
287	21-MIK178181	2021-07-20	Agricam client	M†ttlig v„xt Streptococcus dysgalactiae	Additional Evaluation Required
288	21-MIK178182	2021-07-20	Agricam client	M†ttlig v„xt Staphylococcus aureus, pc -	Additional Evaluation Required
289	21-MIK178182	2021-07-20	Agricam client	Riklig v„xt Streptococcus dysgalactiae i sparsam blandflora.	Additional Evaluation Required
290	21-MIK178187	2021-07-20	Agricam client	Riklig v„xt Trueperella pyogenes i sparsam blandflora.	Additional Evaluation Required
291	21-MIK181393	2021-07-26	Agricam client	Riklig v„xt Escherichia coli	Additional Evaluation Required
292	21-MIK210248	2021-09-02	Agricam client	Riklig v„xt Acinetobacter species	Additional Evaluation Required
293	21-MIK210249	2021-09-02	Agricam client	Riklig v„xt Streptococcus dysgalactiae	Additional Evaluation Required	Mixed Flora
294	21-MIK210252	2021-09-02	Agricam client	Ingen v„xt av bakterier p†visad efter ut”kad unders”kning	Additional Evaluation Required
295	21-MIK228271	2021-09-23	Agricam client	M†ttlig v„xt Streptococcus dysgalactiae	Additional Evaluation Required	Mixed Flora
296	21-MIK228272	2021-09-23	Agricam client	M†ttlig v„xt Streptococcus dysgalactiae	Additional Evaluation Required	Mixed Flora
297	21-MIK228273	2021-09-23	Agricam client	Riklig v„xt Escherichia coli	Additional Evaluation Required
298	21-MIK228274	2021-09-23	Agricam client	Ingen specifik infektion p†visad, sparsam v„xt av blandflora	Additional Evaluation Required
299	21-MIK228276	2021-09-23	Agricam client	M†ttlig v„xt Streptococcus dysgalactiae	Additional Evaluation Required	Mixed Flora
300	21-MIK221719	2021-09-16	Agricam client	Riklig v„xt Staphylococcus aureus, pc -	Poor Images	Misst„nkt Staphylococcus aureus
301	21-MIK170626	2021-07-08	Agricam client	Riklig v„xt Staphylococcus aureus, pc -	Staphylococcus aureus	Misst„nkt Staphylococcus aureus
302	21-MIK170626	2021-07-08	Agricam client	Riklig v„xt Streptococcus dysgalactiae	Staphylococcus aureus	Misst„nkt Staphylococcus aureus
303	21-MIK187113	2021-08-03	Agricam client	Riklig v„xt Escherichia coli	Escherichia coli
304	21-MIK187201	2021-08-03	Agricam client	Ingen specifik infektion p†visad, riklig v„xt av blandflora.	Mixed Flora	Mixed Flora
305	21-MIK187202	2021-08-03	Agricam client	M†ttlig v„xt Escherichia coli	Escherichia coli	Escherichia coli
306	21-MIK196587	2021-08-17	Agricam client	Riklig v„xt Escherichia coli	Escherichia coli	Escherichia coli
307	21-MIK201682	2021-08-24	Agricam client	Riklig v„xt Escherichia coli	Escherichia coli	Escherichia coli
308	21-MIK205879	2021-08-27	Agricam client	M†ttlig v„xt Streptococcus uberis	Streptococcus spp	Sr- Streptococcus spp
309	21-MIK210239	2021-09-02	Agricam client	Ingen specifik infektion p†visad, riklig v„xt av blandflora.	Mixed Flora
310	21-MIK219515	2021-09-14	Agricam client	Ingen specifik infektion p†visad, riklig v„xt av blandflora.	Mixed Flora	Mixed Flora
311	21-MIK219516	2021-09-14	Agricam client	Ingen v„xt av bakterier p†visad efter ut”kad unders”kning	Negative	Sr- Streptococcus spp
312	21-MIK228265	2021-09-23	Agricam client	Riklig v„xt Escherichia coli	Escherichia coli	Escherichia coli
313	21-MIK229134	2021-09-24	Agricam client	Riklig v„xt Escherichia coli	Escherichia coli	Escherichia coli
314	21-MIK208997	2021-09-01	Agricam client	Riklig v„xt Klebsiella pneumoniae	Poor Images
315	21-MIK243490	2021-10-12	Agricam client	Ingen v„xt av bakterier p†visad efter ut”kad unders”kning	Mixed Flora	Mixed Flora
316	21-MIK208998	2021-09-01	Agricam client	Sparsam v„xt Escherichia coli	Additional Evaluation Required	Escherichia coli
317	21-MIK213224	2021-09-07	Agricam client	Riklig v„xt Trueperella pyogenes	Additional Evaluation Required
318	21-MIK231208	2021-09-28	Agricam client	M†ttlig v„xt Staphylococcus aureus, pc -	Additional Evaluation Required
319	21-MIK243489	2021-10-12	Agricam client	Riklig v„xt Streptococcus dysgalactiae i sparsam blandflora.	Additional Evaluation Required	Mixed Flora
320	21-MIK201569	2021-08-24	Other	Riklig v„xt Streptococcus agalactiae	Betahemolyserande streptokocker
321	21-MIK201571	2021-08-24	Other	Riklig v„xt Klebsiella species i sparsam blandflora.	Klebsiella
322	21-MIK203446	2021-08-25	Other	Riklig v„xt Streptococcus uberis	Betahemolyserande streptokocker
323	21-MIK206460	2021-08-30	Other	Ingen specifik infektion p†visad, riklig v„xt av blandflora.	Mixed Flora
324	21-MIK207781	2021-08-31	Other	M†ttlig v„xt Klebsiella pneumoniae	Mixed Flora
325	21-MIK207801	2021-08-31	Other	Ingen specifik infektion p†visad, riklig v„xt av blandflora.	Mixed Flora
326	21-MIK207802	2021-08-31	Other	Sparsam v„xt Escherichia coli	Escherichia coli
327	21-MIK207803	2021-08-31	Other	Ingen specifik infektion p†visad, m†ttlig v„xt av blandflora.	Mixed Flora
328	21-MIK207970	2021-08-31	Other	Riklig v„xt Streptococcus dysgalactiae	Streptococcus spp
329	21-MIK207971	2021-08-31	Other	Ingen specifik infektion p†visad, riklig v„xt av blandflora.	Mixed Flora
330	21-MIK209039	2021-09-01	Other	Riklig v„xt Streptococcus uberis	Streptococcus spp
331	21-MIK209041	2021-09-01	Other	M†ttlig v„xt Escherichia coli	Escherichia coli
332	21-MIK209065	2021-09-01	Other	Riklig v„xt grampositiva bakterier	Escherichia coli
333	21-MIK209065	2021-09-01	Other	Riklig v„xt Helcococcus ovis i m†ttlig blandflora.	Escherichia coli
334	21-MIK209066	2021-09-01	Other	Riklig v„xt Escherichia coli	Escherichia coli
335	21-MIK210075	2021-09-02	Other	Riklig v„xt Escherichia coli	Escherichia coli
336	21-MIK210205	2021-09-02	Other	Ingen specifik infektion p†visad, riklig v„xt av blandflora.	Escherichia coli
337	21-MIK210985	2021-09-05	Other	M†ttlig v„xt Staphylococcus aureus, pc - i m†ttlig blandflora.	Betahemolyserande streptokocker
338	21-MIK210987	2021-09-05	Other	V„xt av enstaka Klebsiella pneumoniae	Negative
339	21-MIK211003	2021-09-05	Other	Riklig v„xt Streptococcus dysgalactiae	Streptococcus spp
340	21-MIK211118	2021-09-05	Other	Riklig v„xt Streptococcus uberis	Streptococcus spp
341	21-MIK211122	2021-09-05	Other	Riklig v„xt Staphylococcus aureus, pc -	Mixed Flora
342	21-MIK211122	2021-09-05	Other	Riklig v„xt Streptococcus dysgalactiae	Mixed Flora
343	21-MIK211125	2021-09-05	Other	Riklig v„xt Escherichia coli	Escherichia coli
344	21-MIK211126	2021-09-05	Other	M†ttlig v„xt Escherichia coli	Escherichia coli
345	21-MIK211199	2021-09-05	Other	Riklig v„xt Streptococcus uberis	Streptococcus spp
346	21-MIK211907	2021-09-06	Other	Riklig v„xt Klebsiella pneumoniae	Klebsiella
347	21-MIK211932	2021-09-06	Other	Riklig v„xt Staphylococcus simulans, pc-	Ovriga Stafylokocker
348	21-MIK211933	2021-09-06	Other	Riklig v„xt Streptococcus uberis	Streptococcus spp
349	21-MIK211939	2021-09-06	Other	Riklig v„xt Staphylococcus aureus, pc -	Staphylococcus aureus
350	21-MIK211940	2021-09-06	Other	Ingen specifik infektion p†visad, riklig v„xt av blandflora.	Mixed Flora
351	21-MIK211942	2021-09-06	Other	Riklig v„xt Streptococcus canis	Streptococcus spp
352	21-MIK211944	2021-09-06	Other	Riklig v„xt Streptococcus uberis	Streptococcus spp
353	21-MIK213146	2021-09-07	Other	Riklig v„xt Streptococcus dysgalactiae	Streptococcus spp
354	21-MIK213149	2021-09-07	Other	Riklig v„xt Klebsiella oxytoca	Klebsiella
355	21-MIK213151	2021-09-07	Other	Ingen specifik infektion p†visad, riklig v„xt av blandflora.	Mixed Flora
356	21-MIK213178	2021-09-07	Other	Riklig v„xt Streptococcus uberis	Streptococcus spp
357	21-MIK213179	2021-09-07	Other	Ingen specifik infektion p†visad, riklig v„xt av blandflora.	Mixed Flora
358	21-MIK213200	2021-09-07	Other	Sparsam v„xt Streptococcus dysgalactiae	Mixed Flora
359	21-MIK213202	2021-09-07	Other	Riklig v„xt Streptococcus uberis	Streptococcus spp
360	21-MIK213209	2021-09-07	Other	Ingen specifik infektion p†visad, riklig v„xt av blandflora.	Klebsiella
361	21-MIK213210	2021-09-07	Other	Ingen specifik infektion p†visad, riklig v„xt av blandflora.	Mixed Flora
362	21-MIK214943	2021-09-08	Other	Riklig v„xt J„stsvamp species	Ovriga Stafylokocker
363	21-MIK214953	2021-09-08	Other	Ingen specifik infektion p†visad, riklig v„xt av blandflora.	Mixed Flora
364	21-MIK214954	2021-09-08	Other	Riklig v„xt Klebsiella species	Klebsiella
365	21-MIK214975	2021-09-08	Other	Riklig v„xt Streptococcus dysgalactiae i m†ttlig blandflora.	Mixed Flora
366	21-MIK214980	2021-09-08	Other	Riklig v„xt Klebsiella pneumoniae	Klebsiella
367	21-MIK214981	2021-09-08	Other	Riklig v„xt Streptococcus dysgalactiae	Streptococcus spp
368	21-MIK214986	2021-09-08	Other	Riklig v„xt Streptococcus uberis	Streptococcus spp
369	21-MIK215037	2021-09-08	Other	Ingen specifik infektion p†visad, riklig v„xt av blandflora.	Mixed Flora
370	21-MIK216254	2021-09-09	Other	Riklig v„xt Streptococcus agalactiae	Mixed Flora
371	21-MIK216318	2021-09-09	Other	Riklig v„xt Streptococcus uberis	Streptococcus spp
372	21-MIK216405	2021-09-09	Other	Ingen specifik infektion p†visad, m†ttlig v„xt av blandflora.	Mixed Flora
373	21-MIK217265	2021-09-12	Other	Riklig v„xt Streptococcus uberis	Streptococcus spp
374	21-MIK217290	2021-09-12	Other	Ingen specifik infektion p†visad, riklig v„xt av blandflora.	Staphylococcus aureus
375	21-MIK217392	2021-09-12	Other	M†ttlig v„xt J„stsvamp species	Ovriga Stafylokocker
376	21-MIK217414	2021-09-12	Other	M†ttlig v„xt Streptococcus dysgalactiae i sparsam blandflora.	Mixed Flora
377	21-MIK217415	2021-09-12	Other	Riklig v„xt Escherichia coli	Escherichia coli
378	21-MIK218112	2021-09-13	Other	Riklig v„xt Escherichia coli	Escherichia coli
379	21-MIK218118	2021-09-13	Other	Ingen specifik infektion p†visad, riklig v„xt av blandflora.	Mixed Flora
380	21-MIK218124	2021-09-13	Other	Ingen specifik infektion p†visad, riklig v„xt av blandflora.	Mixed Flora
381	21-MIK218125	2021-09-13	Other	Ingen specifik infektion p†visad, riklig v„xt av blandflora.	Mixed Flora
382	21-MIK218126	2021-09-13	Other	Riklig v„xt Streptococcus uberis	Streptococcus spp
383	21-MIK218127	2021-09-13	Other	Riklig v„xt Escherichia coli	Mixed Flora
384	21-MIK218127	2021-09-13	Other	Riklig v„xt Streptococcus uberis	Mixed Flora
385	21-MIK218692	2021-09-14	Other	Riklig v„xt Staphylococcus aureus, pc -	Staphylococcus aureus
386	21-MIK219562	2021-09-14	Other	Riklig v„xt Streptococcus uberis	Streptococcus spp
387	21-MIK219563	2021-09-14	Other	M†ttlig v„xt Staphylococcus aureus, pc -	Mixed Flora
388	21-MIK220597	2021-09-15	Other	Riklig v„xt Streptococcus uberis	Streptococcus spp
389	21-MIK220599	2021-09-15	Other	Riklig v„xt Staphylococcus aureus, pc -	Staphylococcus aureus
390	21-MIK220600	2021-09-15	Other	Ingen specifik infektion p†visad, riklig v„xt av blandflora.	Mixed Flora
391	21-MIK220606	2021-09-15	Other	Riklig v„xt Staphylococcus aureus, pc -	Staphylococcus aureus
392	21-MIK220607	2021-09-15	Other	Riklig v„xt Escherichia coli	Escherichia coli
393	21-MIK220613	2021-09-15	Other	Riklig v„xt Klebsiella oxytoca	Klebsiella
394	21-MIK220620	2021-09-15	Other	Ingen specifik infektion p†visad, riklig v„xt av blandflora.	Mixed Flora
395	21-MIK221700	2021-09-16	Other	Sparsam v„xt Klebsiella pneumoniae	Mixed Flora
396	21-MIK221700	2021-09-16	Other	Sparsam v„xt Streptococcus dysgalactiae	Mixed Flora
397	21-MIK222267	2021-09-19	Other	Sparsam v„xt Streptococcus uberis	Mixed Flora
398	21-MIK222269	2021-09-19	Other	M†ttlig v„xt Escherichia coli	Escherichia coli
399	21-MIK222308	2021-09-19	Other	Riklig v„xt Staphylococcus aureus, pc -	Staphylococcus aureus
400	21-MIK222452	2021-09-19	Other	Riklig v„xt Escherichia coli	Escherichia coli
401	21-MIK223043	2021-09-20	Other	M†ttlig v„xt J„stsvamp species	Mixed Flora
402	21-MIK223124	2021-09-20	Other	Riklig v„xt Escherichia coli	Escherichia coli
403	21-MIK223130	2021-09-20	Other	Riklig v„xt Escherichia coli	Escherichia coli
404	21-MIK223131	2021-09-20	Other	Riklig v„xt Staphylococcus sciuri, pc-	Mixed Flora
405	21-MIK225275	2021-09-21	Other	Riklig v„xt Staphylococcus aureus, pc -	Staphylococcus aureus
406	21-MIK225278	2021-09-21	Other	Ingen v„xt av bakterier p†visad efter ut”kad unders”kning	Negative
407	21-MIK225279	2021-09-21	Other	Riklig v„xt Escherichia coli	Escherichia coli
408	21-MIK225303	2021-09-21	Other	V„xt av enstaka Escherichia coli	Escherichia coli
409	21-MIK225317	2021-09-21	Other	Riklig v„xt Escherichia coli	Escherichia coli
410	21-MIK225318	2021-09-21	Other	M†ttlig v„xt Staphylococcus epidermidis, pc+	Mixed Flora
411	21-MIK225318	2021-09-21	Other	Sparsam v„xt Streptococcus dysgalactiae	Mixed Flora
412	21-MIK225319	2021-09-21	Other	M†ttlig v„xt Staphylococcus chromogenes, pc+	Mixed Flora
413	21-MIK225321	2021-09-21	Other	M†ttlig v„xt Streptococcus uberis	Streptococcus spp
414	21-MIK225321	2021-09-21	Other	Riklig v„xt Trueperella species	Streptococcus spp
415	21-MIK225323	2021-09-21	Other	Riklig v„xt Escherichia coli	Escherichia coli
416	21-MIK201570	2021-08-24	Other	Riklig v„xt Streptococcus agalactiae	Poor Images
417	21-MIK225340	2021-09-21	Other	Ingen specifik infektion p†visad, riklig v„xt av blandflora.	Mixed Flora
418	21-MIK227025	2021-09-22	Other	Riklig v„xt Staphylococcus aureus, pc -	Staphylococcus aureus
419	21-MIK227082	2021-09-22	Other	V„xt av enstaka Streptococcus uberis	Mixed Flora
420	21-MIK227085	2021-09-22	Other	Riklig v„xt Streptococcus dysgalactiae	Streptococcus spp
421	21-MIK203449	2021-08-25	Other	Riklig v„xt Staphylococcus aureus, pc -	Poor Images
422	21-MIK228306	2021-09-23	Other	Riklig v„xt J„stsvamp species	Mixed Flora
423	21-MIK228347	2021-09-23	Other	M†ttlig v„xt Escherichia coli	Escherichia coli
424	21-MIK207782	2021-08-31	Other	Ingen specifik infektion p†visad, riklig v„xt av blandflora.	Poor Images
425	21-MIK207786	2021-08-31	Other	Ingen specifik infektion p†visad, riklig v„xt av blandflora.	Poor Images
426	21-MIK228358	2021-09-23	Other	Riklig v„xt Escherichia coli	Escherichia coli
427	21-MIK228368	2021-09-23	Other	M†ttlig v„xt Streptococcus uberis	Streptococcus spp
428	21-MIK228371	2021-09-23	Other	Ingen specifik infektion p†visad, riklig v„xt av blandflora.	Mixed Flora
429	21-MIK229133	2021-09-26	Other	Sparsam v„xt Escherichia coli	Escherichia coli
430	21-MIK231008	2021-09-28	Other	Riklig v„xt Pantoea species	Klebsiella
431	21-MIK207836	2021-08-31	Other	Riklig v„xt Streptococcus agalactiae	Poor Images
432	21-MIK231025	2021-09-28	Other	Sparsam v„xt Staphylococcus aureus, pc - i sparsam blandflora.	Mixed Flora
433	21-MIK231052	2021-09-28	Other	M†ttlig v„xt Escherichia coli	Mixed Flora
434	21-MIK231062	2021-09-28	Other	Riklig v„xt Trueperella pyogenes i sparsam blandflora.	Mixed Flora
435	21-MIK231144	2021-09-28	Other	M†ttlig v„xt Escherichia coli	Escherichia coli
436	21-MIK231145	2021-09-28	Other	M†ttlig v„xt Pseudomonas fluorescens	Mixed Flora
437	21-MIK231149	2021-09-28	Other	Sparsam v„xt Staphylococcus xylosus, pc+	Ovriga Stafylokocker
438	21-MIK231150	2021-09-28	Other	M†ttlig v„xt Escherichia coli	Escherichia coli
439	21-MIK231166	2021-09-28	Other	Riklig v„xt Staphylococcus aureus, pc -	Mixed Flora
440	21-MIK231192	2021-09-28	Other	Ingen specifik infektion p†visad, m†ttlig v„xt av blandflora.	Mixed Flora
441	21-MIK231193	2021-09-28	Other	Ingen v„xt av bakterier p†visad efter ut”kad unders”kning	Ovriga Stafylokocker
442	21-MIK231262	2021-09-28	Other	Riklig v„xt Staphylococcus aureus, pc -	Staphylococcus aureus
443	21-MIK209051	2021-09-01	Other	Riklig v„xt J„stsvamp species	Poor Images
444	21-MIK231283	2021-09-28	Other	Riklig v„xt Staphylococcus aureus, pc -	Staphylococcus aureus
445	21-MIK232547	2021-09-29	Other	Riklig v„xt Klebsiella pneumoniae	Klebsiella
446	21-MIK232549	2021-09-29	Other	Riklig v„xt Enterococcus species	Streptococcus spp
447	21-MIK232569	2021-09-29	Other	M†ttlig v„xt Enterococcus species	Mixed Flora
448	21-MIK209141	2021-09-01	Other	Riklig v„xt Streptococcus uberis	Poor Images
449	21-MIK209145	2021-09-01	Other	Riklig v„xt Escherichia coli	Poor Images
450	21-MIK233467	2021-09-30	Other	Riklig v„xt J„stsvamp species	Mixed Flora
451	21-MIK233544	2021-09-30	Other	Riklig v„xt Streptococcus uberis	Streptococcus spp
452	21-MIK233546	2021-09-30	Other	Efter ut”kad unders”kning v„xt av Lactococcus garvieae	Negative
453	21-MIK233550	2021-09-30	Other	Riklig v„xt Streptococcus uberis	Streptococcus spp
454	21-MIK235404	2021-10-04	Other	Riklig v„xt Escherichia coli	Escherichia coli
455	21-MIK235407	2021-10-04	Other	Riklig v„xt Staphylococcus xylosus, pc+	Ovriga Stafylokocker
456	21-MIK235408	2021-10-04	Other	Ingen specifik infektion p†visad, riklig v„xt av blandflora.	Mixed Flora
457	21-MIK237181	2021-10-05	Other	Riklig v„xt Streptococcus uberis	Streptococcus spp
458	21-MIK237226	2021-10-05	Other	Riklig v„xt Streptococcus agalactiae	Streptococcus spp
459	21-MIK237227	2021-10-05	Other	Sparsam v„xt Streptococcus uberis	Mixed Flora
460	21-MIK237228	2021-10-05	Other	Riklig v„xt Streptococcus uberis	Streptococcus spp
461	21-MIK237247	2021-10-05	Other	M†ttlig v„xt Streptococcus dysgalactiae	Mixed Flora
462	21-MIK237247	2021-10-05	Other	Riklig v„xt Trueperella pyogenes	Mixed Flora
463	21-MIK237254	2021-10-05	Other	Ingen specifik infektion p†visad, riklig v„xt av blandflora.	Mixed Flora
464	21-MIK237269	2021-10-05	Other	Riklig v„xt Staphylococcus aureus, pc -	Staphylococcus aureus
465	21-MIK237270	2021-10-05	Other	Riklig v„xt Staphylococcus aureus, pc -	Staphylococcus aureus
466	21-MIK237272	2021-10-05	Other	M†ttlig v„xt Staphylococcus aureus, pc -	Mixed Flora
467	21-MIK237296	2021-10-05	Other	Ingen specifik infektion p†visad, sparsam v„xt av blandflora	Mixed Flora
468	21-MIK210995	2021-09-05	Other	Riklig v„xt Trueperella pyogenes	Poor Images
469	21-MIK237299	2021-10-05	Other	Ingen v„xt av bakterier p†visad.	Negative
470	21-MIK237301	2021-10-05	Other	Riklig v„xt Streptococcus dysgalactiae	Streptococcus spp
471	21-MIK238988	2021-10-06	Other	Riklig v„xt Escherichia coli	Escherichia coli
472	21-MIK238989	2021-10-06	Other	Ingen specifik infektion p†visad, riklig v„xt av blandflora.	Staphylococcus aureus
473	21-MIK239010	2021-10-06	Other	Riklig v„xt Escherichia coli	Escherichia coli
474	21-MIK239021	2021-10-06	Other	Ingen v„xt av bakterier p†visad efter ut”kad unders”kning	Negative
475	21-MIK239103	2021-10-06	Other	Riklig v„xt Escherichia coli	Escherichia coli
476	21-MIK241664	2021-10-11	Other	Riklig v„xt Staphylococcus aureus, pc -	Staphylococcus aureus
477	21-MIK241688	2021-10-11	Other	Riklig v„xt Staphylococcus aureus, pc -	Staphylococcus aureus
478	21-MIK243475	2021-10-12	Other	Riklig v„xt Streptococcus uberis	Streptococcus spp
479	21-MIK243491	2021-10-12	Other	Riklig v„xt Escherichia coli	Escherichia coli
480	21-MIK243493	2021-10-12	Other	Riklig v„xt Escherichia coli	Escherichia coli
481	21-MIK243496	2021-10-12	Other	Riklig v„xt Escherichia coli	Escherichia coli
482	21-MIK243514	2021-10-12	Other	Ingen specifik infektion p†visad, sparsam v„xt av blandflora	Mixed Flora
483	21-MIK243518	2021-10-12	Other	Riklig v„xt Streptococcus agalactiae	Betahemolyserande streptokocker
484	21-MIK243523	2021-10-12	Other	M†ttlig v„xt Streptococcus dysgalactiae	Mixed Flora
485	21-MIK243530	2021-10-12	Other	Riklig v„xt Staphylococcus aureus, pc -	Staphylococcus aureus
486	21-MIK243594	2021-10-12	Other	Riklig v„xt Streptococcus uberis	Streptococcus spp
487	21-MIK243613	2021-10-12	Other	Riklig v„xt Klebsiella oxytoca	Klebsiella
488	21-MIK243633	2021-10-12	Other	Riklig v„xt Klebsiella pneumoniae	Klebsiella
489	21-MIK243635	2021-10-12	Other	Ingen v„xt av bakterier p†visad efter ut”kad unders”kning	Negative
490	21-MIK245050	2021-10-13	Other	Ingen v„xt av bakterier p†visad efter ut”kad unders”kning	Negative
491	21-MIK245051	2021-10-13	Other	Riklig v„xt Staphylococcus aureus, pc - i m†ttlig blandflora.	Mixed Flora
492	21-MIK213049	2021-09-07	Other	Sparsam v„xt Staphylococcus chromogenes, pc-	Poor Images
493	21-MIK245052	2021-10-13	Other	Riklig v„xt Staphylococcus aureus, pc -	Staphylococcus aureus
494	21-MIK245066	2021-10-13	Other	Riklig v„xt Escherichia coli	Escherichia coli
495	21-MIK213150	2021-09-07	Other	Riklig v„xt Lactococcus lactis	Poor Images
496	21-MIK245070	2021-10-13	Other	Riklig v„xt Streptococcus dysgalactiae i sparsam blandflora.	Streptococcus spp
497	21-MIK245095	2021-10-13	Other	M†ttlig v„xt Escherichia coli	Escherichia coli
498	21-MIK245096	2021-10-13	Other	Riklig v„xt Streptococcus dysgalactiae i m†ttlig blandflora.	Escherichia coli
499	21-MIK245097	2021-10-13	Other	Ingen specifik infektion p†visad, riklig v„xt av blandflora.	Mixed Flora
500	21-MIK245120	2021-10-13	Other	Riklig v„xt Escherichia coli	Escherichia coli
501	21-MIK245126	2021-10-13	Other	Riklig v„xt Streptococcus uberis	Streptococcus spp
502	21-MIK245134	2021-10-13	Other	M†ttlig v„xt Enterococcus species	Mixed Flora
503	21-MIK246872	2021-10-14	Other	Riklig v„xt Escherichia coli	Escherichia coli
504	21-MIK246873	2021-10-14	Other	Riklig v„xt J„stsvamp species	Mixed Flora
505	21-MIK247045	2021-10-14	Other	Ingen v„xt av bakterier p†visad efter ut”kad unders”kning	Mixed Flora
506	21-MIK249647	2021-10-19	Other	Riklig v„xt Escherichia coli	Escherichia coli
507	21-MIK249649	2021-10-19	Other	Ingen specifik infektion p†visad, riklig v„xt av blandflora.	Mixed Flora
508	21-MIK249652	2021-10-19	Other	Riklig v„xt Staphylococcus aureus, pc -	Staphylococcus aureus
509	21-MIK249656	2021-10-19	Other	Riklig v„xt Streptococcus uberis	Streptococcus spp
510	21-MIK249894	2021-10-19	Other	Riklig v„xt Streptococcus uberis	Streptococcus spp
511	21-MIK249895	2021-10-19	Other	Riklig v„xt Streptococcus uberis i sparsam blandflora.	Mixed Flora
512	21-MIK249902	2021-10-19	Other	Sparsam v„xt Escherichia coli	Escherichia coli
513	21-MIK249946	2021-10-19	Other	Riklig v„xt Trueperella pyogenes	Mixed Flora
514	21-MIK251106	2021-10-20	Other	M†ttlig v„xt Streptococcus agalactiae i riklig blandflora.	Mixed Flora
515	21-MIK251125	2021-10-20	Other	Ingen v„xt av bakterier p†visad efter ut”kad unders”kning	Negative
516	21-MIK251126	2021-10-20	Other	Riklig v„xt Streptococcus dysgalactiae	Streptococcus spp
517	21-MIK251136	2021-10-20	Other	Ingen specifik infektion p†visad, riklig v„xt av blandflora.	Escherichia coli
518	21-MIK251137	2021-10-20	Other	Ingen specifik infektion p†visad, riklig v„xt av blandflora.	Escherichia coli
519	21-MIK251153	2021-10-20	Other	Riklig v„xt Streptococcus uberis	Streptococcus spp
520	21-MIK215038	2021-09-08	Other	Riklig v„xt Streptococcus dysgalactiae	Poor Images
521	21-MIK215038	2021-09-08	Other	Riklig v„xt Trueperella pyogenes	Poor Images
522	21-MIK251162	2021-10-20	Other	Ingen specifik infektion p†visad, riklig v„xt av blandflora.	Mixed Flora
523	21-MIK251163	2021-10-20	Other	M†ttlig v„xt Escherichia coli	Escherichia coli
524	21-MIK251478	2021-10-20	Other	V„xt av enstaka Streptococcus uberis	Negative
525	21-MIK252437	2021-10-21	Other	M†ttlig v„xt Escherichia coli	Escherichia coli
526	21-MIK252438	2021-10-21	Other	M†ttlig v„xt Streptococcus uberis	Streptococcus spp
527	21-MIK252439	2021-10-21	Other	Riklig v„xt Streptococcus uberis	Streptococcus spp
528	21-MIK252736	2021-10-21	Other	Riklig v„xt Grampositiva stavbakterier	Streptococcus spp
529	21-MIK252765	2021-10-21	Other	Efter ut”kad unders”kning v„xt av Escherichia coli	Escherichia coli
530	21-MIK253882	2021-10-24	Other	Riklig v„xt Trueperella pyogenes	Streptococcus spp
531	21-MIK216315	2021-09-09	Other	Ingen v„xt av bakterier p†visad efter ut”kad unders”kning	Poor Images
532	21-MIK253884	2021-10-24	Other	M†ttlig v„xt Staphylococcus aureus, pc -	Streptococcus spp
533	21-MIK253884	2021-10-24	Other	Riklig v„xt Streptococcus uberis	Streptococcus spp
534	21-MIK253889	2021-10-24	Other	Riklig v„xt J„stsvamp species	Ovriga Stafylokocker
535	21-MIK253891	2021-10-24	Other	M†ttlig v„xt Streptococcus dysgalactiae	Streptococcus spp
536	21-MIK253901	2021-10-24	Other	Riklig v„xt Streptococcus uberis	Streptococcus spp
537	21-MIK253902	2021-10-24	Other	Riklig v„xt Streptococcus uberis	Streptococcus spp
538	21-MIK253903	2021-10-24	Other	Riklig v„xt Streptococcus uberis	Streptococcus spp
539	21-MIK253978	2021-10-24	Other	Riklig v„xt streptokock, ”vrig	Streptococcus spp
540	21-MIK253992	2021-10-24	Other	Riklig v„xt Staphylococcus aureus, pc -	Staphylococcus aureus
541	21-MIK254079	2021-10-24	Other	Riklig v„xt Staphylococcus aureus, pc -	Staphylococcus aureus
542	21-MIK254125	2021-10-24	Other	Ingen v„xt av bakterier p†visad efter ut”kad unders”kning	Negative
543	21-MIK254126	2021-10-24	Other	Riklig v„xt Pseudomonas aeruginosa	Escherichia coli
544	21-MIK254441	2021-10-25	Other	M†ttlig v„xt Streptococcus uberis	Mixed Flora
545	21-MIK254446	2021-10-25	Other	V„xt av enstaka Escherichia coli	Negative
546	21-MIK254447	2021-10-25	Other	Riklig v„xt Escherichia coli	Escherichia coli
547	21-MIK254472	2021-10-25	Other	Riklig v„xt Streptococcus dysgalactiae	Streptococcus spp
548	21-MIK254478	2021-10-25	Other	Ingen v„xt av bakterier p†visad efter ut”kad unders”kning	Negative
549	21-MIK255907	2021-10-26	Other	Riklig v„xt Escherichia coli	Escherichia coli
550	21-MIK255910	2021-10-26	Other	M†ttlig v„xt Escherichia coli	Escherichia coli
551	21-MIK255922	2021-10-26	Other	Riklig v„xt Streptococcus dysgalactiae i m†ttlig blandflora.	Mixed Flora
552	21-MIK255923	2021-10-26	Other	M†ttlig v„xt Trueperella pyogenes	Streptococcus spp
553	21-MIK255930	2021-10-26	Other	Riklig v„xt Streptococcus uberis	Streptococcus spp
554	21-MIK255931	2021-10-26	Other	M†ttlig v„xt Escherichia coli	Escherichia coli
555	21-MIK255933	2021-10-26	Other	Ingen specifik infektion p†visad, riklig v„xt av blandflora.	Mixed Flora
556	21-MIK255934	2021-10-26	Other	Riklig v„xt Streptococcus uberis	Streptococcus spp
557	21-MIK255938	2021-10-26	Other	Riklig v„xt Streptococcus uberis	Streptococcus spp
558	21-MIK219455	2021-09-14	Other	Riklig v„xt Streptococcus dysgalactiae	Poor Images
559	21-MIK255939	2021-10-26	Other	Riklig v„xt Streptococcus dysgalactiae	Streptococcus spp
560	21-MIK255993	2021-10-26	Other	Sparsam v„xt Streptococcus dysgalactiae	Mixed Flora
561	21-MIK255999	2021-10-26	Other	Riklig v„xt Staphylococcus aureus, pc -	Mixed Flora
562	21-MIK256003	2021-10-26	Other	Riklig v„xt Escherichia coli	Escherichia coli
563	21-MIK256076	2021-10-26	Other	Ingen v„xt av bakterier p†visad efter ut”kad unders”kning	Negative
564	21-MIK257543	2021-10-27	Other	Riklig v„xt Staphylococcus aureus, pc -	Staphylococcus aureus
565	21-MIK257548	2021-10-27	Other	Riklig v„xt Escherichia coli	Escherichia coli
566	21-MIK220753	2021-09-15	Other	Riklig v„xt Escherichia coli	Poor Images
567	21-MIK221710	2021-09-16	Other	Ingen v„xt av bakterier p†visad.	Poor Images
568	21-MIK221711	2021-09-16	Other	M†ttlig v„xt Staphylococcus haemolyticus, pc-	Poor Images
569	21-MIK221713	2021-09-16	Other	Riklig v„xt Staphylococcus aureus, pc -	Poor Images
570	21-MIK221714	2021-09-16	Other	Riklig v„xt Staphylococcus aureus, pc -	Poor Images
571	21-MIK221723	2021-09-16	Other	Riklig v„xt Escherichia coli	Poor Images
572	21-MIK221724	2021-09-16	Other	Ingen specifik infektion p†visad, sparsam v„xt av blandflora	Poor Images
573	21-MIK221736	2021-09-16	Other	Riklig v„xt Lactococcus lactis	Poor Images
574	21-MIK221737	2021-09-16	Other	M†ttlig v„xt Escherichia coli	Poor Images
575	21-MIK221788	2021-09-16	Other	Riklig v„xt Streptococcus uberis	Poor Images
576	21-MIK225285	2021-09-21	Other	Riklig v„xt Streptococcus uberis	Poor Images
577	21-MIK225322	2021-09-21	Other	Riklig v„xt Escherichia coli	Poor Images
578	21-MIK225339	2021-09-21	Other	Riklig v„xt Klebsiella pneumoniae	Poor Images
579	21-MIK226998	2021-09-22	Other	Riklig v„xt Staphylococcus aureus, pc -	Poor Images
580	21-MIK227019	2021-09-22	Other	Riklig v„xt Streptococcus dysgalactiae	Poor Images
581	21-MIK227019	2021-09-22	Other	Riklig v„xt Trueperella pyogenes	Poor Images
582	21-MIK228346	2021-09-23	Other	Riklig v„xt Streptococcus dysgalactiae i m†ttlig blandflora.	Poor Images
583	21-MIK228378	2021-09-23	Other	M†ttlig v„xt Escherichia coli	Poor Images
584	21-MIK228421	2021-09-23	Other	Riklig v„xt Staphylococcus aureus, pc -	Poor Images
585	21-MIK229640	2021-09-27	Other	Ingen specifik infektion p†visad, riklig v„xt av blandflora.	Poor Images
586	21-MIK231007	2021-09-28	Other	Riklig v„xt Staphylococcus aureus, pc -	Poor Images
587	21-MIK231026	2021-09-28	Other	Riklig v„xt Trueperella pyogenes	Poor Images
588	21-MIK231044	2021-09-28	Other	Riklig v„xt Corynebacterium species	Poor Images
589	21-MIK231044	2021-09-28	Other	Riklig v„xt Trueperella pyogenes	Poor Images
590	21-MIK231045	2021-09-28	Other	Riklig v„xt Trueperella pyogenes	Poor Images
591	21-MIK231057	2021-09-28	Other	Riklig v„xt Streptococcus dysgalactiae	Poor Images
592	21-MIK231151	2021-09-28	Other	Riklig v„xt Escherichia coli	Poor Images
593	21-MIK203447	2021-08-25	Other	Riklig v„xt Helcococcus ovis	Additional Evaluation Required
594	21-MIK203448	2021-08-25	Other	Ingen v„xt av bakterier p†visad efter ut”kad unders”kning	Additional Evaluation Required
595	21-MIK207808	2021-08-31	Other	Riklig v„xt Streptococcus uberis	Additional Evaluation Required
596	21-MIK231191	2021-09-28	Other	Ingen specifik infektion p†visad, riklig v„xt av blandflora.	Poor Images
597	21-MIK207968	2021-08-31	Other	Riklig v„xt Streptococcus agalactiae	Additional Evaluation Required
598	21-MIK207969	2021-08-31	Other	Riklig v„xt Streptococcus agalactiae	Additional Evaluation Required
599	21-MIK207972	2021-08-31	Other	Riklig v„xt Trueperella pyogenes	Additional Evaluation Required
600	21-MIK208983	2021-09-01	Other	Ingen v„xt av bakterier p†visad efter ut”kad unders”kning	Additional Evaluation Required
601	21-MIK209040	2021-09-01	Other	Riklig v„xt Staphylococcus aureus, pc -	Additional Evaluation Required
602	21-MIK209047	2021-09-01	Other	Riklig v„xt Streptococcus uberis	Additional Evaluation Required
603	21-MIK209050	2021-09-01	Other	Riklig v„xt Trueperella pyogenes	Additional Evaluation Required
604	21-MIK209064	2021-09-01	Other	Sparsam v„xt Staphylococcus aureus, pc - i sparsam blandflora.	Additional Evaluation Required
605	21-MIK210074	2021-09-02	Other	Riklig v„xt Streptococcus dysgalactiae	Additional Evaluation Required
606	21-MIK210095	2021-09-02	Other	Riklig v„xt Streptococcus dysgalactiae	Additional Evaluation Required
607	21-MIK210110	2021-09-02	Other	Riklig v„xt Trueperella pyogenes	Additional Evaluation Required
608	21-MIK232648	2021-09-29	Other	Riklig v„xt Klebsiella pneumoniae	Poor Images
609	21-MIK210117	2021-09-02	Other	Riklig v„xt Streptococcus dysgalactiae	Additional Evaluation Required
610	21-MIK210119	2021-09-02	Other	Riklig v„xt Trueperella pyogenes	Additional Evaluation Required
611	21-MIK210119	2021-09-02	Other	M†ttlig v„xt J„stsvamp species	Additional Evaluation Required
612	21-MIK210204	2021-09-02	Other	M†ttlig v„xt Escherichia coli	Additional Evaluation Required
613	21-MIK210965	2021-09-05	Other	M†ttlig v„xt Streptococcus uberis	Additional Evaluation Required
614	21-MIK210971	2021-09-05	Other	Riklig v„xt Streptococcus dysgalactiae	Additional Evaluation Required
615	21-MIK210971	2021-09-05	Other	Riklig v„xt Trueperella pyogenes	Additional Evaluation Required
616	21-MIK233547	2021-09-30	Other	Riklig v„xt Trueperella pyogenes i riklig blandflora.	Poor Images
617	21-MIK210973	2021-09-05	Other	Riklig v„xt Trueperella pyogenes	Additional Evaluation Required
618	21-MIK210986	2021-09-05	Other	Ingen specifik infektion p†visad, sparsam v„xt av blandflora	Additional Evaluation Required
619	21-MIK210996	2021-09-05	Other	Riklig v„xt Streptococcus dysgalactiae	Additional Evaluation Required
620	21-MIK210996	2021-09-05	Other	Riklig v„xt Trueperella pyogenes	Additional Evaluation Required
621	21-MIK211119	2021-09-05	Other	Riklig v„xt Escherichia coli	Additional Evaluation Required
622	21-MIK235251	2021-10-04	Other	Riklig v„xt Klebsiella pneumoniae	Poor Images
623	21-MIK211123	2021-09-05	Other	Riklig v„xt Streptococcus uberis	Additional Evaluation Required
624	21-MIK211124	2021-09-05	Other	Riklig v„xt Helcococcus ovis i sparsam blandflora.	Additional Evaluation Required
625	21-MIK211938	2021-09-06	Other	Riklig v„xt Streptococcus uberis	Additional Evaluation Required
626	21-MIK211941	2021-09-06	Other	Riklig v„xt Streptococcus canis	Additional Evaluation Required
627	21-MIK211943	2021-09-06	Other	Riklig v„xt Streptococcus uberis	Additional Evaluation Required
628	21-MIK213180	2021-09-07	Other	Ingen specifik infektion p†visad, sparsam v„xt av blandflora	Additional Evaluation Required
629	21-MIK237204	2021-10-05	Other	Riklig v„xt Klebsiella pneumoniae	Poor Images
630	21-MIK213196	2021-09-07	Other	M†ttlig v„xt Streptococcus dysgalactia	Additional Evaluation Required
631	21-MIK213206	2021-09-07	Other	Riklig v„xt Escherichia coli	Additional Evaluation Required
632	21-MIK213218	2021-09-07	Other	Ingen specifik infektion p†visad, sparsam v„xt av blandflora	Additional Evaluation Required
633	21-MIK214944	2021-09-08	Other	Riklig v„xt Streptococcus agalactiae	Additional Evaluation Required
634	21-MIK214945	2021-09-08	Other	Riklig v„xt Streptococcus agalactiae	Additional Evaluation Required
635	21-MIK214976	2021-09-08	Other	Efter ut”kad unders”kning v„xt av Staphylococcus xylosus, pc+	Additional Evaluation Required
636	21-MIK214977	2021-09-08	Other	Riklig v„xt Trueperella pyogenes	Additional Evaluation Required
637	21-MIK214978	2021-09-08	Other	Riklig v„xt Staphylococcus aureus, pc -	Additional Evaluation Required
638	21-MIK215039	2021-09-08	Other	Riklig v„xt Helcococcus ovis	Additional Evaluation Required
639	21-MIK215039	2021-09-08	Other	Riklig v„xt Trueperella pyogenes	Additional Evaluation Required
640	21-MIK215048	2021-09-08	Other	M†ttlig v„xt Streptococcus dysgalactiae	Additional Evaluation Required
641	21-MIK215048	2021-09-08	Other	Riklig v„xt Trueperella pyogenes	Additional Evaluation Required
642	21-MIK215049	2021-09-08	Other	Riklig v„xt Streptococcus dysgalactiae	Additional Evaluation Required
643	21-MIK216253	2021-09-09	Other	Riklig v„xt Streptococcus agalactiae	Additional Evaluation Required
644	21-MIK216263	2021-09-09	Other	Riklig v„xt Streptococcus dysgalactiae	Additional Evaluation Required
645	21-MIK216263	2021-09-09	Other	Riklig v„xt Trueperella pyogenes	Additional Evaluation Required
646	21-MIK216407	2021-09-09	Other	Riklig v„xt Streptococcus uberis	Additional Evaluation Required
647	21-MIK216410	2021-09-09	Other	M†ttlig v„xt Staphylococcus aureus, pc -	Additional Evaluation Required
648	21-MIK216410	2021-09-09	Other	Riklig v„xt Trueperella pyogenes	Additional Evaluation Required
649	21-MIK217263	2021-09-12	Other	Ingen v„xt av bakterier p†visad.	Additional Evaluation Required
650	21-MIK217291	2021-09-12	Other	Riklig v„xt Streptococcus uberis	Additional Evaluation Required
651	21-MIK217350	2021-09-12	Other	Riklig v„xt Streptococcus uberis	Additional Evaluation Required
652	21-MIK239030	2021-10-06	Other	Ingen v„xt av bakterier p†visad efter ut”kad unders”kning	Mixed Flora
653	21-MIK239092	2021-10-06	Other	Riklig v„xt Trueperella pyogenes	Additional Evaluation Required
654	21-MIK239100	2021-10-06	Other	Ingen specifik infektion p†visad, m†ttlig v„xt av blandflora.	Escherichia coli
655	21-MIK239101	2021-10-06	Other	Riklig v„xt Streptococcus dysgalactiae	Streptococcus spp
656	21-MIK217390	2021-09-12	Other	Riklig v„xt Helcococcus ovis	Additional Evaluation Required
657	21-MIK239133	2021-10-06	Other	Sparsam v„xt Escherichia coli	Additional Evaluation Required
658	21-MIK240079	2021-10-07	Other	Riklig v„xt Klebsiella pneumoniae	Additional Evaluation Required
659	21-MIK240080	2021-10-07	Other	Ingen specifik infektion p†visad, riklig v„xt av blandflora.	Mixed Flora
660	21-MIK240081	2021-10-07	Other	Riklig v„xt Klebsiella species	Escherichia coli
661	21-MIK240236	2021-10-07	Other	Ingen specifik infektion p†visad, m†ttlig v„xt av blandflora.	Mixed Flora
662	21-MIK240237	2021-10-07	Other	Riklig v„xt Staphylococcus aureus, pc -	Staphylococcus aureus
663	21-MIK240263	2021-10-07	Other	Riklig v„xt Staphylococcus aureus, pc -	Staphylococcus aureus
664	21-MIK240264	2021-10-07	Other	Ingen specifik infektion p†visad, sparsam v„xt av blandflora	Mixed Flora
665	21-MIK240265	2021-10-07	Other	Riklig v„xt Streptococcus uberis	Additional Evaluation Required
666	21-MIK240291	2021-10-07	Other	Riklig v„xt Klebsiella pneumoniae	Klebsiella
667	21-MIK240292	2021-10-07	Other	Riklig v„xt Klebsiella pneumoniae	Poor Images
668	21-MIK240336	2021-10-07	Other	Riklig v„xt Streptococcus uberis	Streptococcus spp
669	21-MIK240340	2021-10-07	Other	Riklig v„xt Enterococcus species	Poor Images
670	21-MIK241012	2021-10-10	Other	Riklig v„xt Staphylococcus aureus, pc -	Mixed Flora
671	21-MIK241089	2021-10-10	Other	Riklig v„xt J„stsvamp species	Additional Evaluation Required
672	21-MIK241091	2021-10-10	Other	Riklig v„xt Streptococcus uberis	Streptococcus spp
673	21-MIK217390	2021-09-12	Other	Riklig v„xt Trueperella pyogenes	Additional Evaluation Required
674	21-MIK217391	2021-09-12	Other	Sparsam v„xt J„stsvamp species	Additional Evaluation Required
675	21-MIK217402	2021-09-12	Other	Riklig v„xt Streptococcus dysgalactiae i m†ttlig blandflora.	Additional Evaluation Required
676	21-MIK218111	2021-09-13	Other	Riklig v„xt Trueperella pyogenes	Additional Evaluation Required
677	21-MIK219429	2021-09-14	Other	Ingen v„xt av bakterier p†visad efter ut”kad unders”kning	Additional Evaluation Required
678	21-MIK219456	2021-09-14	Other	Riklig v„xt Streptococcus dysgalactiae	Additional Evaluation Required
679	21-MIK219480	2021-09-14	Other	Riklig v„xt Streptococcus dysgalactiae	Additional Evaluation Required
680	21-MIK219524	2021-09-14	Other	Riklig v„xt Streptococcus agalactiae	Additional Evaluation Required
681	21-MIK219527	2021-09-14	Other	Riklig v„xt Streptococcus agalactiae	Additional Evaluation Required
682	21-MIK219536	2021-09-14	Other	Riklig v„xt Trueperella pyogenes	Additional Evaluation Required
683	21-MIK219536	2021-09-14	Other	V„xt av enstaka Streptococcus dysgalactiae	Additional Evaluation Required
684	21-MIK219537	2021-09-14	Other	Riklig v„xt Trueperella pyogenes	Additional Evaluation Required
685	21-MIK220619	2021-09-15	Other	Riklig v„xt Trueperella pyogenes	Additional Evaluation Required
686	21-MIK220646	2021-09-15	Other	Riklig v„xt Streptococcus dysgalactiae	Additional Evaluation Required
687	21-MIK222265	2021-09-19	Other	Riklig v„xt Streptococcus uberis	Additional Evaluation Required
688	21-MIK222270	2021-09-19	Other	Ingen specifik infektion p†visad, sparsam v„xt av blandflora	Additional Evaluation Required
689	21-MIK222295	2021-09-19	Other	Riklig v„xt ej artbest„md bakterie i sparsam blandflora.	Additional Evaluation Required
690	21-MIK222296	2021-09-19	Other	Riklig v„xt Staphylococcus aureus, pc -	Additional Evaluation Required
691	21-MIK222300	2021-09-19	Other	Riklig v„xt Klebsiella pneumoniae	Additional Evaluation Required
692	21-MIK222303	2021-09-19	Other	Riklig v„xt Trueperella pyogenes	Additional Evaluation Required
693	21-MIK243634	2021-10-12	Other	Riklig v„xt Staphylococcus aureus, pc -	Poor Images
694	21-MIK222304	2021-09-19	Other	Riklig v„xt Trueperella pyogenes	Additional Evaluation Required
695	21-MIK222450	2021-09-19	Other	Riklig v„xt Streptococcus uberis	Additional Evaluation Required
696	21-MIK223125	2021-09-20	Other	Riklig v„xt Trueperella pyogenes i m†ttlig blandflora.	Additional Evaluation Required
697	21-MIK223126	2021-09-20	Other	Ingen specifik infektion p†visad, m†ttlig v„xt av blandflora.	Additional Evaluation Required
698	21-MIK225257	2021-09-21	Other	Riklig v„xt Streptococcus dysgalactiae i sparsam blandflora.	Additional Evaluation Required
699	21-MIK225260	2021-09-21	Other	Riklig v„xt Streptococcus uberis	Additional Evaluation Required
700	21-MIK225261	2021-09-21	Other	Ingen v„xt av bakterier p†visad efter ut”kad unders”kning	Additional Evaluation Required
701	21-MIK225264	2021-09-21	Other	Sparsam v„xt Staphylococcus xylosus, pc-	Additional Evaluation Required
702	21-MIK225277	2021-09-21	Other	Ingen specifik infektion p†visad, sparsam v„xt av blandflora	Additional Evaluation Required
703	21-MIK225284	2021-09-21	Other	M†ttlig v„xt Streptococcus uberis	Additional Evaluation Required
704	21-MIK225302	2021-09-21	Other	Ingen v„xt av bakterier p†visad efter ut”kad unders”kning	Additional Evaluation Required
705	21-MIK225311	2021-09-21	Other	Sparsam v„xt Escherichia coli	Additional Evaluation Required
706	21-MIK225316	2021-09-21	Other	Ingen v„xt av bakterier p†visad efter ut”kad unders”kning	Additional Evaluation Required
707	21-MIK225334	2021-09-21	Other	Riklig v„xt Streptococcus dysgalactiae	Additional Evaluation Required
708	21-MIK227020	2021-09-22	Other	Riklig v„xt Trueperella pyogenes	Additional Evaluation Required
709	21-MIK227023	2021-09-22	Other	Sparsam v„xt Escherichia coli	Additional Evaluation Required
710	21-MIK245131	2021-10-13	Other	M†ttlig v„xt Staphylococcus haemolyticus, pc+	Poor Images
711	21-MIK227024	2021-09-22	Other	M†ttlig v„xt Streptococcus dysgalactiae	Additional Evaluation Required
712	21-MIK227024	2021-09-22	Other	Riklig v„xt Trueperella pyogenes	Additional Evaluation Required
713	21-MIK227074	2021-09-22	Other	Riklig v„xt Streptococcus agalactiae	Additional Evaluation Required
714	21-MIK227086	2021-09-22	Other	Riklig v„xt Streptococcus agalactiae	Additional Evaluation Required
715	21-MIK227098	2021-09-22	Other	Riklig v„xt Streptococcus uberis	Additional Evaluation Required
716	21-MIK227167	2021-09-22	Other	V„xt av enstaka Klebsiella pneumoniae	Additional Evaluation Required
717	21-MIK228307	2021-09-23	Other	Riklig v„xt Lactococcus lactis	Additional Evaluation Required
718	21-MIK228308	2021-09-23	Other	Riklig v„xt Escherichia coli	Additional Evaluation Required
719	21-MIK228345	2021-09-23	Other	Riklig v„xt Streptococcus dysgalactiae	Additional Evaluation Required
720	21-MIK228349	2021-09-23	Other	Ingen specifik infektion p†visad, sparsam v„xt av blandflora	Additional Evaluation Required
721	21-MIK228360	2021-09-23	Other	Riklig v„xt Escherichia coli	Additional Evaluation Required
722	21-MIK228363	2021-09-23	Other	Riklig v„xt Streptococcus uberis	Additional Evaluation Required
723	21-MIK229132	2021-09-26	Other	Ingen v„xt av bakterier p†visad efter ut”kad unders”kning	Additional Evaluation Required
724	21-MIK229641	2021-09-27	Other	M†ttlig v„xt Helcococcus species	Additional Evaluation Required
725	21-MIK229641	2021-09-27	Other	Riklig v„xt Trueperella pyogenes	Additional Evaluation Required
726	21-MIK231041	2021-09-28	Other	Riklig v„xt Helcococcus ovis	Additional Evaluation Required
727	21-MIK231043	2021-09-28	Other	Riklig v„xt Streptococcus dysgalactiae	Additional Evaluation Required
728	21-MIK231053	2021-09-28	Other	M†ttlig v„xt Streptococcus dysgalactiae	Additional Evaluation Required
729	21-MIK231053	2021-09-28	Other	Riklig v„xt Trueperella pyogenes	Additional Evaluation Required
730	21-MIK231153	2021-09-28	Other	Ingen v„xt av bakterier p†visad efter ut”kad unders”kning	Additional Evaluation Required
731	21-MIK231162	2021-09-28	Other	Riklig v„xt Escherichia coli	Additional Evaluation Required
732	21-MIK231162	2021-09-28	Other	Riklig v„xt Staphylococcus aureus, pc -	Additional Evaluation Required
733	21-MIK231162	2021-09-28	Other	Riklig v„xt Streptococcus dysgalactiae	Additional Evaluation Required
734	21-MIK249839	2021-10-19	Other	Sparsam v„xt Staphylococcus simulans, pc-	Additional Evaluation Required
735	21-MIK249840	2021-10-19	Other	Riklig v„xt Staphylococcus aureus, pc -	Poor Images
736	21-MIK231164	2021-09-28	Other	Riklig v„xt Streptococcus dysgalactiae	Additional Evaluation Required
737	21-MIK231165	2021-09-28	Other	Riklig v„xt Staphylococcus aureus, pc -	Additional Evaluation Required
738	21-MIK231187	2021-09-28	Other	Ingen specifik infektion p†visad, m†ttlig v„xt av blandflora.	Additional Evaluation Required
739	21-MIK232517	2021-09-29	Other	Ingen v„xt av bakterier p†visad efter ut”kad unders”kning	Additional Evaluation Required
740	21-MIK232518	2021-09-29	Other	M†ttlig v„xt Streptococcus uberis	Additional Evaluation Required
741	21-MIK232526	2021-09-29	Other	Ingen v„xt av bakterier p†visad efter ut”kad unders”kning	Additional Evaluation Required
742	21-MIK232532	2021-09-29	Other	Riklig v„xt Trueperella pyogenes	Additional Evaluation Required
743	21-MIK251107	2021-10-20	Other	Riklig v„xt Streptococcus agalactiae	Additional Evaluation Required
744	21-MIK232540	2021-09-29	Other	Riklig v„xt Streptococcus dysgalactiae	Additional Evaluation Required
745	21-MIK232568	2021-09-29	Other	Riklig v„xt Streptococcus uberis	Additional Evaluation Required
746	21-MIK232668	2021-09-29	Other	Ingen v„xt av bakterier p†visad efter ut”kad unders”kning	Additional Evaluation Required
747	21-MIK232669	2021-09-29	Other	V„xt av enstaka Escherichia coli	Additional Evaluation Required
748	21-MIK233468	2021-09-30	Other	Sparsam v„xt Streptococcus uberis	Additional Evaluation Required
749	21-MIK233545	2021-09-30	Other	Riklig v„xt Streptococcus uberis	Additional Evaluation Required
750	21-MIK233548	2021-09-30	Other	Riklig v„xt Streptococcus agalactiae	Additional Evaluation Required
751	21-MIK233549	2021-09-30	Other	Riklig v„xt Streptococcus dysgalactiae	Additional Evaluation Required
752	21-MIK233549	2021-09-30	Other	Riklig v„xt Trueperella pyogenes	Additional Evaluation Required
753	21-MIK233584	2021-09-30	Other	Sparsam v„xt Streptococcus uberis	Additional Evaluation Required
754	21-MIK235249	2021-10-04	Other	Riklig v„xt Streptococcus dysgalactiae	Additional Evaluation Required
755	21-MIK235406	2021-10-04	Other	Riklig v„xt Trueperella pyogenes	Additional Evaluation Required
756	21-MIK237190	2021-10-05	Other	Riklig v„xt Streptococcus dysgalactiae	Additional Evaluation Required
757	21-MIK237219	2021-10-05	Other	Riklig v„xt Trueperella pyogenes	Additional Evaluation Required
758	21-MIK237245	2021-10-05	Other	Ingen specifik infektion p†visad, riklig v„xt av blandflora.	Additional Evaluation Required
759	21-MIK237253	2021-10-05	Other	Riklig v„xt Trueperella pyogenes	Additional Evaluation Required
760	21-MIK237267	2021-10-05	Other	Riklig v„xt Streptococcus dysgalactiae	Additional Evaluation Required
761	21-MIK237271	2021-10-05	Other	Ingen specifik infektion p†visad, riklig v„xt av blandflora.	Additional Evaluation Required
762	21-MIK239009	2021-10-06	Other	Ingen specifik infektion p†visad, riklig v„xt av blandflora.	Additional Evaluation Required
763	21-MIK243494	2021-10-12	Other	Riklig v„xt Escherichia coli	Additional Evaluation Required
764	21-MIK243516	2021-10-12	Other	Ingen specifik infektion p†visad, m†ttlig v„xt av blandflora.	Additional Evaluation Required
765	21-MIK243519	2021-10-12	Other	Ingen v„xt av bakterier p†visad efter ut”kad unders”kning	Additional Evaluation Required
766	21-MIK243585	2021-10-12	Other	Riklig v„xt Streptococcus dysgalactiae	Additional Evaluation Required
767	21-MIK243585	2021-10-12	Other	Riklig v„xt Trueperella pyogenes	Additional Evaluation Required
768	21-MIK243595	2021-10-12	Other	Ingen specifik infektion p†visad, sparsam v„xt av blandflora	Additional Evaluation Required
769	21-MIK243632	2021-10-12	Other	Riklig v„xt Streptococcus uberis	Additional Evaluation Required
770	21-MIK245048	2021-10-13	Other	Riklig v„xt Trueperella pyogenes	Additional Evaluation Required
771	21-MIK245049	2021-10-13	Other	Sparsam v„xt Escherichia coli	Additional Evaluation Required
772	21-MIK245071	2021-10-13	Other	Riklig v„xt Streptococcus dysgalactiae	Additional Evaluation Required
773	21-MIK245094	2021-10-13	Other	Riklig v„xt Streptococcus uberis	Additional Evaluation Required
774	21-MIK245125	2021-10-13	Other	Riklig v„xt Streptococcus uberis	Additional Evaluation Required
775	21-MIK246874	2021-10-14	Other	Riklig v„xt Streptococcus agalactiae	Additional Evaluation Required
776	21-MIK246876	2021-10-14	Other	Riklig v„xt Streptococcus uberis	Additional Evaluation Required
777	21-MIK247026	2021-10-14	Other	Riklig v„xt Staphylococcus epidermidis, pc-	Additional Evaluation Required
778	21-MIK247028	2021-10-14	Other	Riklig v„xt Streptococcus uberis	Additional Evaluation Required
779	21-MIK247040	2021-10-14	Other	Ingen specifik infektion p†visad, sparsam v„xt av blandflora	Additional Evaluation Required
780	21-MIK247041	2021-10-14	Other	Riklig v„xt Streptococcus dysgalactiae	Additional Evaluation Required
781	21-MIK247046	2021-10-14	Other	Ingen v„xt av bakterier p†visad efter ut”kad unders”kning	Additional Evaluation Required
782	21-MIK247067	2021-10-14	Other	Riklig v„xt Escherichia coli	Additional Evaluation Required
783	21-MIK247067	2021-10-14	Other	Riklig v„xt Streptococcus dysgalactiae	Additional Evaluation Required
784	21-MIK247071	2021-10-14	Other	V„xt av enstaka Staphylococcus haemolyticus, pc-	Additional Evaluation Required
785	21-MIK247124	2021-10-14	Other	Ingen specifik infektion p†visad, riklig v„xt av blandflora.	Additional Evaluation Required
786	21-MIK249639	2021-10-19	Other	Riklig v„xt Helcococcus ovis	Additional Evaluation Required
787	21-MIK249654	2021-10-19	Other	M†ttlig v„xt Streptococcus dysgalactiae	Additional Evaluation Required
788	21-MIK249654	2021-10-19	Other	Riklig v„xt Trueperella pyogenes	Additional Evaluation Required
789	21-MIK249655	2021-10-19	Other	Ingen v„xt av bakterier p†visad efter ut”kad unders”kning	Additional Evaluation Required
790	21-MIK249892	2021-10-19	Other	M†ttlig v„xt Streptococcus uberis	Additional Evaluation Required
791	21-MIK249900	2021-10-19	Other	V„xt av enstaka Escherichia coli	Additional Evaluation Required
792	21-MIK253890	2021-10-24	Other	M†ttlig v„xt Streptococcus dysgalactiae	Additional Evaluation Required
793	21-MIK253991	2021-10-24	Other	Sparsam v„xt Streptococcus dysgalactiae	Additional Evaluation Required
794	21-MIK254077	2021-10-24	Other	Riklig v„xt Staphylococcus aureus, pc -	Additional Evaluation Required
795	21-MIK254077	2021-10-24	Other	Riklig v„xt Streptococcus uberis i riklig blandflora.	Additional Evaluation Required
796	21-MIK254479	2021-10-25	Other	Riklig v„xt J„stsvamp species	Additional Evaluation Required
797	21-MIK256004	2021-10-26	Other	Ingen specifik infektion p†visad, riklig v„xt av blandflora.	Additional Evaluation Required
798	21-MIK273216	2021-11-14	Agricam client	Ingen v„xt av bakterier p†visad.	Negative
799	21-MIK273217	2021-11-14	Agricam client	Sparsam v„xt Streptococcus dysgalactiae	Additional Evaluation Required	Negative
800	21-MIK273218	2021-11-14	Agricam client	V„xt av enstaka Escherichia coli	Escherichia coli	Mixed Flora
801	21-MIK273219	2021-11-14	Agricam client	Riklig v„xt Pasteurella multocida	Streptococcus spp
802	21-MIK273221	2021-11-14	Agricam client	Enstaka v„xt Escherichia coli	Mixed Flora	Mixed Flora
803	21-MIK273222	2021-11-14	Agricam client	M†ttlig v„xt Streptococcus agalactiae	Streptococcus spp	Betahemolyserande streptokocker
804	21-MIK273223	2021-11-14	Agricam client	Riklig v„xt Trueperella pyogenes	Betahemolyserande streptokocker	Mixed Flora
805	21-MIK273229	2021-11-14	Agricam client	Riklig v„xt Escherichia coli	Escherichia coli
806	21-MIK273231	2021-11-14	Agricam client	M†ttlig v„xt Streptococcus dysgalactiae	Streptococcus spp
807	21-MIK273232	2021-11-14	Agricam client	Riklig v„xt Escherichia coli	Escherichia coli	Escherichia coli
808	21-MIK274786	2021-11-16	Agricam client	Sparsam v„xt Escherichia coli	Additional Evaluation Required
809	21-MIK274787	2021-11-16	Agricam client	Riklig v„xt Escherichia coli	Klebsiella	Mixed Flora
810	21-MIK274788	2021-11-16	Agricam client	Riklig v„xt Escherichia coli	Klebsiella	Misst„nkt Klebsiella
811	21-MIK274789	2021-11-16	Agricam client	Riklig v„xt Trueperella pyogenes i sparsam blandflora.	Additional Evaluation Required	Mixed Flora
812	21-MIK274790	2021-11-16	Agricam client	Riklig v„xt Staphylococcus aureus, pc -	Staphylococcus aureus	Misst„nkt Staphylococcus aureus
813	21-MIK274791	2021-11-16	Agricam client	Riklig v„xt Enterococcus species	Streptococcus spp	Mixed Flora
814	21-MIK274792	2021-11-16	Agricam client	Riklig v„xt Enterococcus species	Streptococcus spp
815	21-MIK274793	2021-11-16	Agricam client	Ingen v„xt av bakterier p†visad efter ut”kad unders”kning	Negative
816	21-MIK274794	2021-11-16	Agricam client	M†ttlig v„xt Trueperella pyogenes	Additional Evaluation Required	Betahemolyserande streptokocker
817	21-MIK274795	2021-11-16	Agricam client	Sparsam v„xt Escherichia coli	Escherichia coli	Escherichia coli
818	21-MIK274796	2021-11-16	Agricam client	Ingen v„xt av bakterier p†visad efter ut”kad unders”kning	Additional Evaluation Required	Escherichia coli
819	21-MIK274797	2021-11-16	Agricam client	Riklig v„xt Escherichia coli	Escherichia coli	Escherichia coli
820	21-MIK274798	2021-11-16	Agricam client	Riklig v„xt Staphylococcus aureus, pc -	Staphylococcus aureus	Misst„nkt Staphylococcus aureus
821	21-MIK274844	2021-11-16	Agricam client	Riklig v„xt Streptococcus dysgalactiae	Streptococcus spp	Sr- Streptococcus spp
822	21-MIK274845	2021-11-16	Agricam client	Riklig v„xt Escherichia coli	Escherichia coli	Escherichia coli
823	21-MIK278647	2021-11-18	Agricam client	Riklig v„xt Trueperella pyogenes	Additional Evaluation Required	Betahemolyserande streptokocker
824	21-MIK278648	2021-11-18	Agricam client	Riklig v„xt Trueperella pyogenes	Additional Evaluation Required
825	21-MIK278648	2021-11-18	Agricam client	Riklig v„xt Helcococcus ovis	Additional Evaluation Required
826	21-MIK278649	2021-11-18	Agricam client	M†ttlig v„xt Streptococcus dysgalactiae	Escherichia coli	Betahemolyserande streptokocker
827	21-MIK278650	2021-11-18	Agricam client	M†ttlig v„xt Streptococcus dysgalactiae	Streptococcus spp
828	21-MIK278650	2021-11-18	Agricam client	V„xt av enstaka Staphylococcus aureus, pc -	Streptococcus spp
829	21-MIK278651	2021-11-18	Agricam client	Ingen v„xt av bakterier p†visad.	Additional Evaluation Required	Mixed Flora
830	21-MIK278652	2021-11-18	Agricam client	Sparsam v„xt stafylokock, ”vrig, pc-	Additional Evaluation Required
831	21-MIK278653	2021-11-18	Agricam client	Riklig v„xt Escherichia coli	Escherichia coli	Escherichia coli
832	21-MIK287704	2021-11-28	Other	Ingen v„xt av bakterier p†visad efter ut”kad unders”kning	Mixed Flora
833	21-MIK287707	2021-11-28	Other	Riklig v„xt Staphylococcus aureus, pc -	Staphylococcus aureus
834	21-MIK287772	2021-11-28	Other	Riklig v„xt Trueperella pyogenes i m†ttlig blandflora.	Mixed Flora
835	21-MIK288152	2021-11-29	Other	Riklig v„xt Escherichia coli	Escherichia coli
836	21-MIK288153	2021-11-29	Other	M†ttlig v„xt Escherichia coli	Escherichia coli
837	21-MIK288155	2021-11-29	Other	Riklig v„xt Escherichia coli	Escherichia coli
838	21-MIK288171	2021-11-29	Other	Riklig v„xt J„stsvamp species	Mixed Flora
839	21-MIK288181	2021-11-29	Other	Riklig v„xt Streptococcus uberis	Streptococcus spp
840	21-MIK289611	2021-11-30	Other	M†ttlig v„xt Enterococcus species	Streptococcus spp
841	21-MIK289612	2021-11-30	Other	Riklig v„xt Streptococcus dysgalactiae	Streptococcus spp
842	21-MIK289615	2021-11-30	Other	M†ttlig v„xt Escherichia coli	Escherichia coli
843	21-MIK289620	2021-11-30	Other	V„xt av enstaka Escherichia coli	Mixed Flora
844	21-MIK289621	2021-11-30	Other	V„xt av enstaka Escherichia coli	Negative
845	21-MIK289677	2021-11-30	Other	Riklig v„xt Staphylococcus aureus, pc -	Staphylococcus aureus
846	21-MIK289705	2021-11-30	Other	Riklig v„xt Staphylococcus aureus, pc -	Staphylococcus aureus
847	21-MIK289710	2021-11-30	Other	Riklig v„xt Escherichia coli	Escherichia coli
848	21-MIK289715	2021-11-30	Other	Riklig v„xt Staphylococcus aureus, pc -	Staphylococcus aureus
849	21-MIK289722	2021-11-30	Other	Sparsam v„xt Streptococcus uberis	Mixed Flora
850	21-MIK289734	2021-11-30	Agricam client	Ingen v„xt av bakterier p†visad efter ut”kad unders”kning	Additional Evaluation Required	Mixed Flora
851	21-MIK289735	2021-11-30	Agricam client	Ingen specifik infektion p†visad, sparsam v„xt av blandflora	Additional Evaluation Required	Mixed Flora
852	21-MIK289736	2021-11-30	Agricam client	Sparsam v„xt Streptococcus agalactiae	Additional Evaluation Required
853	21-MIK289737	2021-11-30	Agricam client	Riklig v„xt Streptococcus agalactiae	Betahemolyserande streptokocker
854	21-MIK289737	2021-11-30	Agricam client	Riklig v„xt Streptococcus dysgalactiae	Betahemolyserande streptokocker
855	21-MIK289737	2021-11-30	Agricam client	V„xt av enstaka Staphylococcus aureus, pc -	Betahemolyserande streptokocker
856	21-MIK289738	2021-11-30	Agricam client	M†ttlig v„xt Streptococcus agalactiae	Additional Evaluation Required	Mixed Flora
857	21-MIK289738	2021-11-30	Agricam client	Sparsam v„xt Streptococcus dysgalactiae	Additional Evaluation Required	Mixed Flora
858	21-MIK289739	2021-11-30	Agricam client	Riklig v„xt Staphylococcus aureus, pc -	Staphylococcus aureus	Misst„nkt Staphylococcus aureus
859	21-MIK289741	2021-11-30	Agricam client	M†ttlig v„xt Streptococcus uberis	Streptococcus spp
860	21-MIK289743	2021-11-30	Agricam client	Riklig v„xt Streptococcus dysgalactiae	Streptococcus spp	Negative
861	21-MIK291208	2021-12-01	Other	Riklig v„xt Streptococcus dysgalactiae	Streptococcus spp
862	21-MIK291217	2021-12-01	Other	Riklig v„xt Streptococcus uberis	Streptococcus spp
863	21-MIK291253	2021-12-01	Other	Ingen v„xt av bakterier p†visad efter ut”kad unders”kning	Negative
864	21-MIK291256	2021-12-01	Agricam client	Riklig v„xt Escherichia coli	Escherichia coli	Escherichia coli
865	21-MIK291257	2021-12-01	Agricam client	Riklig v„xt Streptococcus dysgalactiae	Poor Images	Sr- Streptococcus spp
866	21-MIK291258	2021-12-01	Agricam client	Ingen v„xt av bakterier p†visad efter ut”kad unders”kning	Negative
867	21-MIK291259	2021-12-01	Agricam client	Riklig v„xt Staphylococcus aureus, pc -	Staphylococcus aureus	Misst„nkt Staphylococcus aureus
868	21-MIK291260	2021-12-01	Agricam client	Ingen specifik infektion p†visad, sparsam v„xt av blandflora	Additional Evaluation Required
869	21-MIK291261	2021-12-01	Other	Riklig v„xt Escherichia coli	Escherichia coli
870	21-MIK291263	2021-12-01	Other	Riklig v„xt Escherichia coli	Escherichia coli
871	21-MIK291268	2021-12-01	Agricam client	Ingen v„xt av bakterier p†visad efter ut”kad unders”kning	Negative	Negative
872	21-MIK291269	2021-12-01	Agricam client	Riklig v„xt Streptococcus uberis	Streptococcus spp	Sr- Streptococcus spp
873	21-MIK291270	2021-12-01	Agricam client	Riklig v„xt Streptococcus uberis	Streptococcus spp	Sr- Streptococcus spp
874	21-MIK291271	2021-12-01	Agricam client	Riklig v„xt Staphylococcus aureus, pc -	Staphylococcus aureus	Misst„nkt Staphylococcus aureus
875	21-MIK291295	2021-12-01	Other	M†ttlig v„xt Enterobacter species, tillh”rande cloacae-komplexet	Additional Evaluation Required
876	21-MIK291295	2021-12-01	Other	Riklig v„xt Streptococcus uberis	Additional Evaluation Required
877	21-MIK291296	2021-12-01	Other	Riklig v„xt Streptococcus uberis	Streptococcus spp
878	21-MIK291303	2021-12-01	Other	Riklig v„xt Staphylococcus aureus, pc -	Staphylococcus aureus
879	21-MIK291307	2021-12-01	Other	Riklig v„xt Streptococcus uberis	Streptococcus spp
880	21-MIK291308	2021-12-01	Other	Riklig v„xt Streptococcus agalactiae	Betahemolyserande streptokocker
881	21-MIK291309	2021-12-01	Other	Riklig v„xt Streptococcus agalactiae	Betahemolyserande streptokocker
882	21-MIK291340	2021-12-01	Other	Riklig v„xt Staphylococcus aureus, pc -	Staphylococcus aureus
883	21-MIK291584	2021-12-01	Other	Riklig v„xt Escherichia coli	Escherichia coli
884	21-MIK292655	2021-12-02	Other	M†ttlig v„xt Streptococcus uberis	Streptococcus spp
885	21-MIK292656	2021-12-02	Other	Riklig v„xt Streptococcus dysgalactiae	Streptococcus spp
886	21-MIK292661	2021-12-02	Other	Riklig v„xt Streptococcus uberis	Streptococcus spp
887	21-MIK292668	2021-12-02	Other	Riklig v„xt Staphylococcus aureus, pc -	Staphylococcus aureus
888	21-MIK292750	2021-12-02	Agricam client	Riklig v„xt Staphylococcus aureus, pc -	Additional Evaluation Required	Sr- Streptococcus spp
889	21-MIK292751	2021-12-02	Agricam client	Sparsam v„xt stafylokock, ”vrig, pc-	Additional Evaluation Required	Mixed Flora
890	21-MIK281050	2021-11-22	Other	M†ttlig v„xt Escherichia coli	Escherichia coli
891	21-MIK281051	2021-11-22	Other	Riklig v„xt Streptococcus dysgalactiae	Additional Evaluation Required
892	21-MIK283036	2021-11-23	Agricam client	Riklig v„xt Escherichia coli	Escherichia coli	Escherichia coli
893	21-MIK283037	2021-11-23	Agricam client	Riklig v„xt Streptococcus agalactiae	Betahemolyserande streptokocker
894	21-MIK283171	2021-11-23	Agricam client	M†ttlig v„xt Escherichia coli	Additional Evaluation Required	Escherichia coli
895	21-MIK283171	2021-11-23	Agricam client	Riklig v„xt Streptococcus uberis	Additional Evaluation Required	Escherichia coli
896	21-MIK283172	2021-11-23	Agricam client	M†ttlig v„xt Escherichia coli	Escherichia coli
897	21-MIK283173	2021-11-23	Agricam client	Ingen specifik infektion p†visad, m†ttlig v„xt av blandflora.	Mixed Flora	Mixed Flora
898	21-MIK283174	2021-11-23	Agricam client	Sparsam v„xt Streptococcus agalactiae	Additional Evaluation Required
899	21-MIK283175	2021-11-23	Agricam client	M†ttlig v„xt Staphylococcus aureus, pc -	Additional Evaluation Required	Misst„nkt Staphylococcus aureus
900	21-MIK283176	2021-11-23	Agricam client	M†ttlig v„xt Escherichia coli	Escherichia coli	Escherichia coli
901	21-MIK283177	2021-11-23	Agricam client	M†ttlig v„xt Trueperella pyogenes	Additional Evaluation Required	Betahemolyserande streptokocker
902	21-MIK284604	2021-11-24	Other	Riklig v„xt Streptococcus uberis	Streptococcus spp
903	21-MIK284605	2021-11-24	Other	Riklig v„xt Streptococcus uberis	Streptococcus spp
904	21-MIK284623	2021-11-24	Agricam client	Riklig v„xt Escherichia coli	Escherichia coli	Escherichia coli
905	21-MIK284624	2021-11-24	Other	Riklig v„xt Streptococcus dysgalactiae	Streptococcus spp
906	21-MIK284625	2021-11-24	Other	Riklig v„xt Staphylococcus aureus, pc -	Staphylococcus aureus
907	21-MIK284632	2021-11-24	Other	Ingen specifik infektion p†visad, sparsam v„xt av blandflora	Mixed Flora
908	21-MIK284636	2021-11-24	Other	Riklig v„xt Klebsiella pneumoniae	Klebsiella
909	21-MIK284637	2021-11-24	Other	Ingen specifik infektion p†visad, riklig v„xt av blandflora.	Escherichia coli
910	21-MIK284638	2021-11-24	Other	Riklig v„xt Staphylococcus aureus, pc - i sparsam blandflora.	Staphylococcus aureus
911	21-MIK284639	2021-11-24	Agricam client	M†ttlig v„xt Staphylococcus chromogenes, pc-	Ovriga Stafylokocker
912	21-MIK284640	2021-11-24	Agricam client	M†ttlig v„xt Enterococcus species	Streptococcus spp
913	21-MIK284641	2021-11-24	Other	Riklig v„xt Streptococcus dysgalactiae i riklig blandflora.	Mixed Flora
914	21-MIK284642	2021-11-24	Agricam client	Efter ut”kad unders”kning v„xt av Klebsiella pneumoniae	Negative	Betahemolyserande streptokocker
915	21-MIK284643	2021-11-24	Agricam client	Riklig v„xt Streptococcus uberis	Streptococcus spp	Negative
916	21-MIK284647	2021-11-24	Other	Riklig v„xt Klebsiella pneumoniae	Escherichia coli
917	21-MIK284660	2021-11-24	Agricam client	Riklig v„xt Trueperella pyogenes	Additional Evaluation Required	Sr- Streptococcus spp
918	21-MIK284661	2021-11-24	Agricam client	Ingen v„xt av bakterier p†visad efter ut”kad unders”kning	Negative
919	21-MIK284662	2021-11-24	Agricam client	Ingen specifik infektion p†visad, sparsam v„xt av blandflora	Additional Evaluation Required	Mixed Flora
920	21-MIK284663	2021-11-24	Agricam client	Ingen specifik infektion p†visad, riklig v„xt av blandflora.	Mixed Flora	Mixed Flora
921	21-MIK284663	2021-11-24	Agricam client	Ingen specifik infektion p†visad, riklig v„xt av blandflora.	Mixed Flora	Mixed Flora
922	21-MIK284664	2021-11-24	Agricam client	Riklig v„xt Helcococcus ovis i sparsam blandflora.	Additional Evaluation Required	Mixed Flora
923	21-MIK285711	2021-11-25	Agricam client	Ingen specifik infektion p†visad, m†ttlig v„xt av blandflora.	Streptococcus spp	Betahemolyserande streptokocker
924	21-MIK285712	2021-11-25	Agricam client	Ingen specifik infektion p†visad, riklig v„xt av blandflora.	Poor Images	Escherichia coli
925	21-MIK285713	2021-11-25	Agricam client	Ingen specifik infektion p†visad, riklig v„xt av blandflora.	Mixed Flora
926	21-MIK285714	2021-11-25	Agricam client	M†ttlig v„xt Escherichia coli	Escherichia coli	Mixed Flora
927	21-MIK285736	2021-11-25	Other	Riklig v„xt Helcococcus ovis	Streptococcus spp
928	21-MIK285736	2021-11-25	Other	Riklig v„xt Trueperella pyogenes	Streptococcus spp
929	21-MIK285740	2021-11-25	Other	Ingen specifik infektion p†visad, sparsam v„xt av blandflora	Mixed Flora
930	21-MIK285744	2021-11-25	Other	Ingen v„xt av bakterier p†visad efter ut”kad unders”kning	Poor Images
931	21-MIK285748	2021-11-25	Other	Efter ut”kad unders”kning v„xt av Lactococcus lactis	Mixed Flora
932	21-MIK285821	2021-11-25	Other	Riklig v„xt Streptococcus dysgalactiae	Streptococcus spp
933	21-MIK286072	2021-11-25	Other	Riklig v„xt Streptococcus uberis	Streptococcus spp
934	21-MIK286073	2021-11-25	Other	Riklig v„xt Streptococcus uberis	Streptococcus spp
935	21-MIK286074	2021-11-25	Other	Riklig v„xt Streptococcus uberis	Additional Evaluation Required
936	21-MIK286173	2021-11-25	Other	Riklig v„xt Proteus mirabilis	Poor Images
937	21-MIK286178	2021-11-25	Other	Riklig v„xt Escherichia coli	Escherichia coli
938	21-MIK292588	2021-12-02	Other	Ingen specifik infektion p†visad, sparsam v„xt av blandflora	Mixed Flora
939	21-MIK292589	2021-12-02	Other	Sparsam v„xt Staphylococcus epidermidis, pc-	Mixed Flora
940	21-MIK292657	2021-12-02	Other	Riklig v„xt Trueperella pyogenes	Additional Evaluation Required
941	21-MIK292678	2021-12-02	Other	Sparsam v„xt Staphylococcus chromogenes, pc-	Additional Evaluation Required
942	21-MIK292752	2021-12-02	Agricam client	M†ttlig v„xt J„stsvamp species	Ovriga Stafylokocker
943	21-MIK292753	2021-12-02	Agricam client	Riklig v„xt Trueperella pyogenes	Negative	Betahemolyserande streptokocker
944	21-MIK294157	2021-12-06	Other	Riklig v„xt Streptococcus dysgalactiae	Streptococcus spp
945	21-MIK294233	2021-12-06	Other	Ingen specifik infektion p†visad, sparsam v„xt av blandflora	Ovriga Stafylokocker
946	21-MIK294234	2021-12-06	Other	Riklig v„xt Staphylococcus aureus, pc -	Additional Evaluation Required
947	21-MIK294235	2021-12-06	Other	Riklig v„xt Escherichia coli	Escherichia coli
948	21-MIK294256	2021-12-06	Other	Ingen specifik infektion p†visad, m†ttlig v„xt av blandflora.	Additional Evaluation Required
949	21-MIK294262	2021-12-06	Agricam client	Ingen v„xt av bakterier p†visad efter ut”kad unders”kning	Negative
950	21-MIK294263	2021-12-06	Agricam client	Riklig v„xt Staphylococcus hyicus, pc-	Ovriga Stafylokocker
951	21-MIK294271	2021-12-06	Other	Riklig v„xt Streptococcus dysgalactiae i sparsam blandflora.	Streptococcus spp
952	21-MIK294275	2021-12-06	Other	Riklig v„xt Streptococcus uberis	Streptococcus spp
953	21-MIK294283	2021-12-06	Other	M†ttlig v„xt Streptococcus dysgalactiae i m†ttlig blandflora.	Additional Evaluation Required
954	21-MIK294285	2021-12-06	Other	M†ttlig v„xt Escherichia coli	Escherichia coli
955	21-MIK294286	2021-12-06	Other	Riklig v„xt Staphylococcus aureus, pc -	Staphylococcus aureus
956	21-MIK295864	2021-12-07	Other	Ingen v„xt av bakterier p†visad efter ut”kad unders”kning	Negative
957	21-MIK295868	2021-12-07	Other	Sparsam v„xt Staphylococcus epidermidis, pc-	Additional Evaluation Required
958	21-MIK295875	2021-12-07	Agricam client	Ingen v„xt av bakterier p†visad efter ut”kad unders”kning	Negative
959	21-MIK295891	2021-12-07	Other	Riklig v„xt Staphylococcus aureus, pc -	Staphylococcus aureus
960	21-MIK295895	2021-12-07	Other	Ingen specifik infektion p†visad, riklig v„xt av blandflora.	Mixed Flora
961	21-MIK295903	2021-12-07	Other	Riklig v„xt Staphylococcus aureus, pc -	Staphylococcus aureus
962	21-MIK296038	2021-12-07	Other	M†ttlig v„xt Escherichia coli	Escherichia coli
963	21-MIK297938	2021-12-08	Other	Sparsam v„xt Staphylococcus aureus, pc -	Additional Evaluation Required
964	21-MIK297939	2021-12-08	Other	Riklig v„xt Streptococcus agalactiae	Betahemolyserande streptokocker
965	21-MIK297940	2021-12-08	Other	Riklig v„xt Streptococcus agalactiae	Betahemolyserande streptokocker
966	21-MIK297945	2021-12-08	Agricam client	Riklig v„xt Streptococcus uberis i riklig blandflora.	Additional Evaluation Required
967	21-MIK297984	2021-12-08	Other	Riklig v„xt Streptococcus dysgalactiae	Streptococcus spp
968	21-MIK297986	2021-12-08	Other	Riklig v„xt Streptococcus dysgalactiae	Streptococcus spp
969	21-MIK297993	2021-12-08	Other	M†ttlig v„xt Streptococcus dysgalactiae	Streptococcus spp
970	21-MIK298001	2021-12-08	Other	Sparsam v„xt Staphylococcus aureus, pc - i sparsam blandflora.	Negative
971	21-MIK298002	2021-12-08	Other	M†ttlig v„xt Streptococcus uberis	Streptococcus spp
972	21-MIK298002	2021-12-08	Other	Sparsam v„xt Staphylococcus aureus, pc -	Streptococcus spp
973	21-MIK298003	2021-12-08	Other	Riklig v„xt Staphylococcus aureus, pc +	Staphylococcus aureus
974	21-MIK298025	2021-12-08	Other	Riklig v„xt Citrobacter species	Additional Evaluation Required
975	21-MIK298028	2021-12-08	Other	Ingen specifik infektion p†visad, sparsam v„xt av blandflora	Additional Evaluation Required
976	21-MIK298034	2021-12-08	Other	Sparsam v„xt Staphylococcus epidermidis, pc+	Additional Evaluation Required
977	21-MIK299336	2021-12-09	Other	M†ttlig v„xt Lactococcus garvieae	Streptococcus spp
978	21-MIK299351	2021-12-09	Other	V„xt av enstaka stafylokock, ”vrig, pc-	Negative
979	21-MIK299352	2021-12-09	Other	Ingen v„xt av bakterier p†visad efter ut”kad unders”kning	Negative
980	21-MIK299353	2021-12-09	Other	Riklig v„xt Staphylococcus epidermidis, pc-	Ovriga Stafylokocker
981	21-MIK299354	2021-12-09	Other	Ingen v„xt av bakterier p†visad efter ut”kad unders”kning	Negative
982	21-MIK299359	2021-12-09	Other	Sparsam v„xt Escherichia coli	Additional Evaluation Required
983	21-MIK299363	2021-12-09	Other	Ingen specifik infektion p†visad, riklig v„xt av blandflora.	Escherichia coli
984	21-MIK299377	2021-12-09	Other	Riklig v„xt Staphylococcus aureus, pc -	Staphylococcus aureus
985	21-MIK299379	2021-12-09	Other	Riklig v„xt Staphylococcus aureus, pc -	Staphylococcus aureus
986	21-MIK299380	2021-12-09	Other	M†ttlig v„xt Staphylococcus epidermidis, pc+	Ovriga Stafylokocker
987	21-MIK299389	2021-12-09	Other	Riklig v„xt Trueperella pyogenes	Negative
988	21-MIK299393	2021-12-09	Agricam client	Riklig v„xt Staphylococcus aureus, pc -	Staphylococcus aureus	Misst„nkt Staphylococcus aureus
989	21-MIK299394	2021-12-09	Other	M†ttlig v„xt Staphylococcus haemolyticus, pc+	Mixed Flora
990	21-MIK301046	2021-12-13	Other	V„xt av enstaka stafylokock, ”vrig, pc-	Negative
991	21-MIK301048	2021-12-13	Other	Ingen specifik infektion p†visad, sparsam v„xt av blandflora	Mixed Flora
992	21-MIK301049	2021-12-13	Other	Ingen v„xt av bakterier p†visad efter ut”kad unders”kning	Negative
993	21-MIK301050	2021-12-13	Other	Ingen v„xt av bakterier p†visad efter ut”kad unders”kning	Negative
994	21-MIK301053	2021-12-13	Other	Riklig v„xt Streptococcus dysgalactiae	Streptococcus spp
995	21-MIK302895	2021-12-14	Other	Sparsam v„xt Streptococcus dysgalactiae	Negative
996	21-MIK302908	2021-12-14	Other	M†ttlig v„xt Enterobacter species, tillh”rande cloacae-komplexet	Additional Evaluation Required
997	21-MIK302909	2021-12-14	Other	M†ttlig v„xt Staphylococcus simulans, pc-	Ovriga Stafylokocker
998	21-MIK304687	2021-12-15	Agricam client	V„xt av enstaka Streptococcus agalactiae	Negative	Negative
999	21-MIK304718	2021-12-15	Other	Ingen specifik infektion p†visad, riklig v„xt av blandflora.	Additional Evaluation Required
1000	21-MIK304819	2021-12-15	Agricam client	Riklig v„xt Streptococcus dysgalactiae	Streptococcus spp	Sr- Streptococcus spp
1001	21-MIK304820	2021-12-15	Agricam client	M†ttlig v„xt Escherichia coli	Additional Evaluation Required	Escherichia coli
1002	21-MIK304864	2021-12-15	Other	Sparsam v„xt Escherichia coli	Additional Evaluation Required
1003	21-MIK304865	2021-12-15	Agricam client	V„xt av enstaka Escherichia coli	Additional Evaluation Required	Escherichia coli
1004	21-MIK304865	2021-12-15	Agricam client	V„xt av enstaka Streptococcus dysgalactiae	Additional Evaluation Required	Escherichia coli
1005	21-MIK304866	2021-12-15	Agricam client	Sparsam v„xt Streptococcus uberis	Additional Evaluation Required	Mixed Flora
1006	21-MIK304867	2021-12-15	Agricam client	Ingen specifik infektion p†visad, riklig v„xt av blandflora.	Mixed Flora	Mixed Flora
1007	21-MIK304907	2021-12-15	Agricam client	Sparsam v„xt Staphylococcus aureus, pc -	Additional Evaluation Required
1008	21-MIK304926	2021-12-15	Other	Riklig v„xt Staphylococcus aureus, pc -	Staphylococcus aureus
1009	21-MIK306238	2021-12-16	Other	Riklig v„xt Streptococcus uberis	Streptococcus spp
1010	21-MIK306239	2021-12-16	Other	Ingen v„xt av bakterier p†visad efter ut”kad unders”kning	Negative
1011	21-MIK306242	2021-12-16	Other	Riklig v„xt Helcococcus ovis	Streptococcus spp
1012	21-MIK306295	2021-12-16	Other	Riklig v„xt Trueperella pyogenes	Mixed Flora
1013	21-MIK306300	2021-12-16	Agricam client	Riklig v„xt Streptococcus uberis	Streptococcus spp	Sr- Streptococcus spp
1014	21-MIK306301	2021-12-16	Agricam client	Sparsam v„xt Staphylococcus epidermidis, pc-	Mixed Flora
1015	21-MIK306302	2021-12-16	Agricam client	Riklig v„xt Staphylococcus aureus, pc -	Staphylococcus aureus
1016	21-MIK306303	2021-12-16	Agricam client	Sparsam v„xt Enterococcus species	Streptococcus spp
1017	21-MIK306304	2021-12-16	Agricam client	Riklig v„xt Streptococcus dysgalactiae	Streptococcus spp
1018	21-MIK306304	2021-12-16	Agricam client	Riklig v„xt Trueperella pyogenes	Streptococcus spp
1019	21-MIK306308	2021-12-16	Agricam client	M†ttlig v„xt Streptococcus dysgalactiae	Streptococcus spp	Sr- Streptococcus spp
1020	21-MIK306311	2021-12-16	Agricam client	Riklig v„xt Streptococcus dysgalactiae	Streptococcus spp	Betahemolyserande streptokocker
1021	21-MIK306311	2021-12-16	Agricam client	Riklig v„xt Trueperella pyogenes	Streptococcus spp	Betahemolyserande streptokocker
1022	21-MIK306448	2021-12-16	Agricam client	Riklig v„xt Streptococcus uberis	Streptococcus spp	Sr- Streptococcus spp
1023	21-MIK306449	2021-12-16	Agricam client	M†ttlig v„xt Escherichia coli	Escherichia coli	Escherichia coli
1024	21-MIK306450	2021-12-16	Agricam client	Ingen specifik infektion p†visad, riklig v„xt av blandflora.	Mixed Flora
1025	21-MIK306451	2021-12-16	Agricam client	Ingen specifik infektion p†visad, m†ttlig v„xt av blandflora.	Additional Evaluation Required	Mixed Flora
1026	21-MIK306452	2021-12-16	Agricam client	Riklig v„xt Streptococcus uberis	Streptococcus spp	Sr- Streptococcus spp
1027	21-MIK306453	2021-12-16	Agricam client	Riklig v„xt Escherichia coli	Escherichia coli
1028	21-MIK306469	2021-12-16	Other	Riklig v„xt Streptococcus dysgalactiae	Additional Evaluation Required
1029	21-MIK306469	2021-12-16	Other	Sparsam v„xt Staphylococcus aureus, pc -	Additional Evaluation Required
1030	21-MIK306470	2021-12-16	Other	Ingen v„xt av bakterier p†visad efter ut”kad unders”kning	Negative
1031	21-MIK306471	2021-12-16	Other	M†ttlig v„xt Escherichia coli	Escherichia coli
1032	21-MIK306472	2021-12-16	Other	Riklig v„xt Trueperella pyogenes	Negative
1033	21-MIK306497	2021-12-16	Other	Riklig v„xt Pasteurella multocida	Streptococcus spp
1034	21-MIK306498	2021-12-16	Other	Sparsam v„xt Streptococcus dysgalactiae i sparsam blandflora.	Mixed Flora
1035	21-MIK307417	2021-12-19	Other	Ingen specifik infektion p†visad, riklig v„xt av blandflora.	Mixed Flora
1036	21-MIK307423	2021-12-19	Other	Sparsam v„xt stafylokock, ”vrig, pc+	Additional Evaluation Required
1037	21-MIK307424	2021-12-19	Other	Ingen v„xt av bakterier p†visad efter ut”kad unders”kning	Betahemolyserande streptokocker
1038	21-MIK307425	2021-12-19	Other	Riklig v„xt Staphylococcus aureus, pc -	Staphylococcus aureus
1039	21-MIK307426	2021-12-19	Other	Riklig v„xt Streptococcus dysgalactiae	Streptococcus spp
1040	21-MIK307427	2021-12-19	Agricam client	V„xt av enstaka Streptococcus uberis	Streptococcus spp
1041	21-MIK307428	2021-12-19	Other	V„xt av enstaka Acinetobacter species	Additional Evaluation Required
1042	21-MIK307429	2021-12-19	Other	Efter ut”kad unders”kning v„xt av Escherichia coli	Negative
1043	21-MIK307441	2021-12-19	Other	Ingen v„xt av bakterier p†visad efter ut”kad unders”kning	Negative
1044	21-MIK307442	2021-12-19	Other	Riklig v„xt Escherichia coli	Escherichia coli
1045	21-MIK310100	2021-12-21	Other	Ingen specifik infektion p†visad, sparsam v„xt av blandflora	Streptococcus spp
1046	21-MIK310101	2021-12-21	Other	Sparsam v„xt Staphylococcus haemolyticus, pc-	Additional Evaluation Required
1047	21-MIK310134	2021-12-21	Other	M†ttlig v„xt Streptococcus agalactiae	Streptococcus spp
1048	21-MIK311543	2021-12-22	Other	Riklig v„xt Staphylococcus epidermidis, pc+	Ovriga Stafylokocker
1049	21-MIK311544	2021-12-22	Other	Riklig v„xt Staphylococcus aureus, pc -	Additional Evaluation Required
1050	21-MIK312309	2021-12-26	Agricam client	Riklig v„xt Staphylococcus aureus, pc -	Poor Images
1051	21-MIK314114	2021-12-28	Other	M†ttlig v„xt Streptococcus uberis	Additional Evaluation Required
1052	21-MIK315060	2021-12-29	Other	Sparsam v„xt Streptococcus uberis	Additional Evaluation Required
1053	21-MIK315065	2021-12-29	Other	Ingen v„xt av bakterier p†visad efter ut”kad unders”kning	Additional Evaluation Required
1054	21-MIK315066	2021-12-29	Other	Riklig v„xt Streptococcus uberis i m†ttlig blandflora.	Escherichia coli
1055	21-MIK315067	2021-12-29	Other	Riklig v„xt Staphylococcus aureus, pc -	Staphylococcus aureus
1056	21-MIK315077	2021-12-29	Other	M†ttlig v„xt Streptococcus uberis	Streptococcus spp
1057	21-MIK315085	2021-12-29	Other	Ingen v„xt av bakterier p†visad efter ut”kad unders”kning	Negative
1058	21-MIK315090	2021-12-29	Other	Riklig v„xt Klebsiella pneumoniae	Mixed Flora
1059	21-MIK315091	2021-12-29	Other	Riklig v„xt Streptococcus uberis	Streptococcus spp
1060	21-MIK315207	2021-12-29	Other	Riklig v„xt Streptococcus dysgalactiae	Additional Evaluation Required
1061	21-MIK315211	2021-12-29	Other	Riklig v„xt J„stsvamp species	Additional Evaluation Required
1062	21-MIK315301	2021-12-29	Other	Riklig v„xt Streptococcus dysgalactiae	Streptococcus spp
1063	21-MIK315301	2021-12-29	Other	Riklig v„xt Trueperella pyogenes	Streptococcus spp
1064	21-MIK315302	2021-12-29	Other	M†ttlig v„xt Streptococcus dysgalactiae	Additional Evaluation Required
1065	21-MIK315385	2021-12-29	Agricam client	Riklig v„xt Staphylococcus aureus, pc -	Staphylococcus aureus
1066	21-MIK315386	2021-12-29	Agricam client	Ingen specifik infektion p†visad, m†ttlig v„xt av blandflora.	Streptococcus spp	Mixed Flora
1067	21-MIK315387	2021-12-29	Agricam client	Ingen v„xt av bakterier p†visad efter ut”kad unders”kning	Additional Evaluation Required
1068	21-MIK315388	2021-12-29	Agricam client	Riklig v„xt Streptococcus dysgalactiae	Streptococcus spp	Sr- Streptococcus spp
1069	21-MIK315389	2021-12-29	Agricam client	Riklig v„xt Escherichia coli	Additional Evaluation Required
1070	22-MIK000082	2022-01-03	Other	Sparsam v„xt Staphylococcus simulans, pc-	Mixed Flora
1071	22-MIK000083	2022-01-03	Other	M†ttlig v„xt Staphylococcus aureus, pc -	Staphylococcus aureus
1072	22-MIK000086	2022-01-03	Other	V„xt av enstaka Staphylococcus aureus, pc -	Mixed Flora
1073	22-MIK000087	2022-01-03	Other	Ingen specifik infektion p†visad, riklig v„xt av blandflora.	Mixed Flora
1074	22-MIK000088	2022-01-03	Other	Ingen specifik infektion p†visad, riklig v„xt av blandflora.	Escherichia coli
1075	22-MIK000096	2022-01-03	Agricam client	Efter ut”kad unders”kning v„xt av Staphylococcus aureus, pc -	Negative
1076	22-MIK000097	2022-01-03	Other	Riklig v„xt Mannheimia species i sparsam blandflora.	Streptococcus spp
1077	22-MIK000098	2022-01-03	Other	Riklig v„xt Staphylococcus aureus, pc -	Staphylococcus aureus
1078	22-MIK000102	2022-01-03	Agricam client	Ingen specifik infektion p†visad, riklig v„xt av blandflora.	Mixed Flora
1079	22-MIK000103	2022-01-03	Agricam client	Efter ut”kad unders”kning v„xt av Staphylococcus aureus, pc -	Ovriga Stafylokocker
1080	22-MIK000104	2022-01-03	Agricam client	M†ttlig v„xt Staphylococcus aureus, pc -	Klebsiella
1081	22-MIK000104	2022-01-03	Agricam client	Riklig v„xt Serratia species	Klebsiella
1082	22-MIK000105	2022-01-03	Agricam client	M†ttlig v„xt Escherichia coli	Escherichia coli
1083	22-MIK000106	2022-01-03	Agricam client	Ingen specifik infektion p†visad, sparsam v„xt av blandflora	Mixed Flora
1084	22-MIK000107	2022-01-03	Agricam client	Riklig v„xt Staphylococcus aureus, pc -	Staphylococcus aureus
1085	22-MIK000108	2022-01-03	Agricam client	Ingen specifik infektion p†visad, sparsam v„xt av blandflora	Mixed Flora
1086	22-MIK000109	2022-01-03	Agricam client	M†ttlig v„xt Escherichia coli	Additional Evaluation Required
1087	22-MIK000115	2022-01-03	Other	Riklig v„xt Escherichia coli	Additional Evaluation Required
1088	22-MIK003311	2022-01-09	Agricam client	M†ttlig v„xt streptokock, ”vrig i sparsam blandflora.	Additional Evaluation Required
1089	22-MIK006296	2022-01-11	Agricam client	Riklig v„xt Escherichia coli	Poor Images
1090	22-MIK006297	2022-01-11	Agricam client	Riklig v„xt Escherichia coli	Poor Images
1091	22-MIK006377	2022-01-11	Agricam client	Riklig v„xt Streptococcus uberis	Poor Images
1092	22-MIK006378	2022-01-11	Agricam client	Riklig v„xt Streptococcus dysgalactiae i m†ttlig blandflora.	Poor Images
1093	22-MIK006378	2022-01-11	Agricam client	Riklig v„xt Streptococcus uberis	Poor Images
1094	22-MIK006379	2022-01-11	Agricam client	Riklig v„xt Streptococcus agalactiae	Poor Images
1095	22-MIK006380	2022-01-11	Agricam client	Riklig v„xt Escherichia coli	Poor Images
1096	22-MIK006390	2022-01-11	Agricam client	Ingen v„xt av bakterier p†visad efter ut”kad unders”kning	Poor Images
1097	22-MIK006391	2022-01-11	Agricam client	Riklig v„xt J„stsvamp species	Poor Images
1098	22-MIK006392	2022-01-11	Agricam client	Riklig v„xt Streptococcus uberis	Poor Images
1099	22-MIK006393	2022-01-11	Agricam client	Riklig v„xt Streptococcus uberis	Poor Images
1100	22-MIK006394	2022-01-11	Agricam client	Riklig v„xt Trueperella pyogenes	Poor Images
1101	22-MIK006395	2022-01-11	Agricam client	Riklig v„xt Streptococcus uberis i sparsam blandflora.	Poor Images
1102	22-MIK006396	2022-01-11	Agricam client	Ingen v„xt av bakterier p†visad efter ut”kad unders”kning	Poor Images
1103	22-MIK006397	2022-01-11	Agricam client	Ingen specifik infektion p†visad, sparsam v„xt av blandflora	Poor Images
1104	22-MIK006398	2022-01-11	Agricam client	M†ttlig v„xt Escherichia coli	Poor Images
1105	22-MIK008401	2022-01-12	Agricam client	Riklig v„xt Escherichia coli	Escherichia coli
1106	22-MIK008402	2022-01-12	Agricam client	Riklig v„xt Staphylococcus aureus, pc -	Staphylococcus aureus
1107	22-MIK009441	2022-01-13	Agricam client	Efter ut”kad unders”kning v„xt av Escherichia coli	Negative
1108	22-MIK012464	2022-01-18	Agricam client	Riklig v„xt Staphylococcus aureus, pc -	Staphylococcus aureus
1109	22-MIK012465	2022-01-18	Agricam client	Ingen specifik infektion p†visad, riklig v„xt av blandflora.	Streptococcus spp
1110	22-MIK012532	2022-01-18	Agricam client	Riklig v„xt Staphylococcus sciuri, pc-	Staphylococcus aureus
1111	22-MIK012623	2022-01-18	Agricam client	Riklig v„xt Streptococcus uberis	Streptococcus spp
1112	22-MIK012624	2022-01-18	Agricam client	M†ttlig v„xt Enterococcus species	Mixed Flora
1113	22-MIK012625	2022-01-18	Agricam client	Sparsam v„xt Streptococcus agalactiae	Negative
1114	22-MIK012626	2022-01-18	Agricam client	Riklig v„xt Escherichia coli	Escherichia coli
1115	22-MIK012627	2022-01-18	Agricam client	Riklig v„xt Streptococcus uberis	Streptococcus spp
1116	22-MIK012639	2022-01-18	Agricam client	Sparsam v„xt Escherichia coli	Escherichia coli
1117	22-MIK014959	2022-01-20	Agricam client	Ingen v„xt av bakterier p†visad efter ut”kad unders”kning	Negative
1118	22-MIK014960	2022-01-20	Agricam client	M†ttlig v„xt Staphylococcus epidermidis, pc-	Additional Evaluation Required
1119	22-MIK014961	2022-01-20	Agricam client	Sparsam v„xt Staphylococcus epidermidis, pc+	Additional Evaluation Required
1120	22-MIK014962	2022-01-20	Agricam client	Riklig v„xt Staphylococcus aureus, pc -	Staphylococcus aureus
1121	22-MIK015603	2022-01-23	Agricam client	M†ttlig v„xt Staphylococcus aureus, pc -	Klebsiella
1122	22-MIK015603	2022-01-23	Agricam client	Riklig v„xt Streptococcus dysgalactiae	Klebsiella
1123	22-MIK015604	2022-01-23	Agricam client	M†ttlig v„xt Staphylococcus aureus, pc -	Mixed Flora
1124	22-MIK015604	2022-01-23	Agricam client	Riklig v„xt Streptococcus dysgalactiae	Mixed Flora
1125	22-MIK015605	2022-01-23	Agricam client	Riklig v„xt Klebsiella oxytoca	Mixed Flora
1126	22-MIK016095	2022-01-24	Agricam client	Ingen specifik infektion p†visad, m†ttlig v„xt av blandflora.	Additional Evaluation Required
1127	22-MIK017605	2022-01-25	Agricam client	Ingen v„xt av bakterier p†visad efter ut”kad unders”kning	Negative
1128	22-MIK017606	2022-01-25	Agricam client	Riklig v„xt Staphylococcus aureus, pc -	Staphylococcus aureus
1129	22-MIK017607	2022-01-25	Agricam client	Ingen v„xt av bakterier p†visad efter ut”kad unders”kning	Negative
1130	22-MIK017608	2022-01-25	Agricam client	Ingen v„xt av bakterier p†visad efter ut”kad unders”kning	Negative
1131	22-MIK017609	2022-01-25	Agricam client	Ingen v„xt av bakterier p†visad efter ut”kad unders”kning	Negative
1132	22-MIK017610	2022-01-25	Agricam client	Riklig v„xt Staphylococcus aureus, pc -	Staphylococcus aureus
1133	22-MIK017611	2022-01-25	Agricam client	M†ttlig v„xt Staphylococcus aureus, pc -	Additional Evaluation Required
1134	22-MIK017701	2022-01-25	Agricam client	Riklig v„xt betahemolyserande streptokocker	Betahemolyserande streptokocker
1135	22-MIK017702	2022-01-25	Agricam client	Ingen specifik infektion p†visad, m†ttlig v„xt av blandflora.	Escherichia coli
1136	22-MIK017703	2022-01-25	Agricam client	Sparsam v„xt Streptococcus dysgalactiae	Additional Evaluation Required
1137	22-MIK017704	2022-01-25	Agricam client	Riklig v„xt J„stsvamp species	Ovriga Stafylokocker
1138	22-MIK020614	2022-01-27	Other	Riklig v„xt Staphylococcus aureus, pc -	Staphylococcus aureus
1139	22-MIK021445	2022-01-30	Agricam client	Ingen specifik infektion p†visad, riklig v„xt av blandflora.	Betahemolyserande streptokocker
1140	22-MIK021446	2022-01-30	Agricam client	M†ttlig v„xt Staphylococcus aureus, pc -	Staphylococcus aureus
1141	22-MIK021447	2022-01-30	Agricam client	Riklig v„xt Escherichia coli	Escherichia coli
1142	22-MIK021448	2022-01-30	Agricam client	Riklig v„xt Klebsiella pneumoniae	Escherichia coli
1143	22-MIK021868	2022-01-31	Agricam client	Riklig v„xt Streptococcus uberis	Streptococcus spp
1144	22-MIK021873	2022-01-31	Agricam client	M†ttlig v„xt Staphylococcus aureus, pc -	Additional Evaluation Required
1145	22-MIK021873	2022-01-31	Agricam client	M†ttlig v„xt Streptococcus uberis	Additional Evaluation Required
1146	22-MIK021874	2022-01-31	Agricam client	Riklig v„xt Streptococcus uberis	Streptococcus spp
1147	22-MIK024357	2022-02-02	Agricam client	Riklig v„xt Staphylococcus aureus, pc -	Staphylococcus aureus
1148	22-MIK024358	2022-02-02	Agricam client	Riklig v„xt Staphylococcus aureus, pc -	Staphylococcus aureus
1149	22-MIK024575	2022-02-02	Agricam client	Riklig v„xt Streptococcus dysgalactiae i m†ttlig blandflora.	Additional Evaluation Required
1150	22-MIK024579	2022-02-02	Agricam client	Riklig v„xt Streptococcus dysgalactiae	Streptococcus spp
1151	22-MIK024580	2022-02-02	Agricam client	Riklig v„xt Streptococcus dysgalactiae	Streptococcus spp
1152	22-MIK025420	2022-02-03	Agricam client	Riklig v„xt gramnegativa bakterier	Additional Evaluation Required
1153	22-MIK025421	2022-02-03	Agricam client	Riklig v„xt Streptococcus agalactiae	Betahemolyserande streptokocker
1154	22-MIK025422	2022-02-03	Agricam client	M†ttlig v„xt Streptococcus agalactiae i sparsam blandflora.	Mixed Flora
1155	22-MIK025423	2022-02-03	Agricam client	M†ttlig v„xt Trueperella pyogenes	Negative
1156	22-MIK025424	2022-02-03	Agricam client	Riklig v„xt Trueperella pyogenes	Mixed Flora
1157	22-MIK025424	2022-02-03	Agricam client	Sparsam v„xt Escherichia coli	Mixed Flora
1158	22-MIK025426	2022-02-03	Agricam client	Ingen v„xt av bakterier p†visad.	Negative
1159	22-MIK025427	2022-02-03	Agricam client	Ingen v„xt av bakterier p†visad efter ut”kad unders”kning	Negative
1160	22-MIK025428	2022-02-03	Agricam client	Riklig v„xt Staphylococcus simulans, pc+	Ovriga Stafylokocker
1161	22-MIK025429	2022-02-03	Agricam client	Ingen specifik infektion p†visad, sparsam v„xt av blandflora	Escherichia coli
1162	22-MIK025433	2022-02-03	Agricam client	Riklig v„xt Trueperella pyogenes	Negative
1163	22-MIK025433	2022-02-03	Agricam client	V„xt av enstaka Staphylococcus aureus, pc -	Negative
1164	22-MIK025434	2022-02-03	Agricam client	Ingen v„xt av bakterier p†visad efter ut”kad unders”kning	Negative
1165	22-MIK025435	2022-02-03	Agricam client	Riklig v„xt Trueperella pyogenes	Negative
1166	22-MIK025436	2022-02-03	Agricam client	Riklig v„xt Staphylococcus aureus, pc -	Staphylococcus aureus
1167	22-MIK025437	2022-02-03	Agricam client	Riklig v„xt Escherichia coli	Escherichia coli
1168	22-MIK025438	2022-02-03	Agricam client	M†ttlig v„xt Enterococcus species	Additional Evaluation Required
1169	22-MIK025439	2022-02-03	Agricam client	Ingen v„xt av bakterier p†visad efter ut”kad unders”kning	Additional Evaluation Required
1170	22-MIK025440	2022-02-03	Agricam client	Ingen v„xt av bakterier p†visad efter ut”kad unders”kning	Negative
1171	22-MIK025441	2022-02-03	Agricam client	Efter ut”kad unders”kning v„xt av Escherichia coli	Additional Evaluation Required
1172	22-MIK025442	2022-02-03	Agricam client	M†ttlig v„xt Streptococcus uberis	Escherichia coli
1173	22-MIK026118	2022-02-06	Agricam client	M†ttlig v„xt Staphylococcus aureus, pc -	Streptococcus spp
1174	22-MIK026118	2022-02-06	Agricam client	Riklig v„xt Streptococcus dysgalactiae	Streptococcus spp
1175	22-MIK026119	2022-02-06	Agricam client	Ingen specifik infektion p†visad, m†ttlig v„xt av blandflora.	Mixed Flora
1176	22-MIK026120	2022-02-06	Agricam client	Ingen specifik infektion p†visad, sparsam v„xt av blandflora	Mixed Flora
1177	22-MIK026121	2022-02-06	Agricam client	Riklig v„xt Streptococcus uberis	Streptococcus spp
1178	22-MIK026122	2022-02-06	Agricam client	Riklig v„xt Pasteurella multocida	Streptococcus spp
1179	22-MIK026123	2022-02-06	Agricam client	Riklig v„xt Streptococcus uberis	Streptococcus spp
1180	22-MIK026124	2022-02-06	Agricam client	M†ttlig v„xt Staphylococcus aureus, pc -	Betahemolyserande streptokocker
1181	22-MIK026124	2022-02-06	Agricam client	Riklig v„xt Streptococcus agalactiae	Betahemolyserande streptokocker
1182	22-MIK026125	2022-02-06	Agricam client	Ingen v„xt av bakterier p†visad efter ut”kad unders”kning	Negative
1183	22-MIK027736	2022-02-08	Agricam client	Riklig v„xt Streptococcus uberis	Streptococcus spp
1184	22-MIK027960	2022-02-08	Agricam client	Riklig v„xt Staphylococcus aureus, pc -	Staphylococcus aureus
1185	22-MIK029382	2022-02-09	Agricam client	Ingen v„xt av bakterier p†visad efter ut”kad unders”kning	Negative
1186	22-MIK029384	2022-02-09	Agricam client	M†ttlig v„xt Streptococcus dysgalactiae	Streptococcus spp
1187	22-MIK031091	2022-02-10	Agricam client	Riklig v„xt Escherichia coli	Additional Evaluation Required
1188	22-MIK031092	2022-02-10	Agricam client	Sparsam v„xt Escherichia coli	Escherichia coli
1189	22-MIK031093	2022-02-10	Agricam client	Ingen specifik infektion p†visad, riklig v„xt av blandflora.	Mixed Flora
1190	22-MIK031094	2022-02-10	Agricam client	Riklig v„xt Streptococcus dysgalactiae	Streptococcus spp
1191	22-MIK031095	2022-02-10	Agricam client	Efter ut”kad unders”kning v„xt av Escherichia coli	Escherichia coli
1192	22-MIK031096	2022-02-10	Agricam client	Efter ut”kad unders”kning v„xt av Escherichia coli	Additional Evaluation Required
1193	22-MIK031097	2022-02-10	Agricam client	Ingen v„xt av bakterier p†visad efter ut”kad unders”kning	Negative
1194	22-MIK031098	2022-02-10	Agricam client	M†ttlig v„xt Staphylococcus aureus, pc -	Staphylococcus aureus
1195	22-MIK032618	2022-02-14	Agricam client	M†ttlig v„xt Streptococcus agalactiae	Streptococcus spp
1196	22-MIK032619	2022-02-14	Agricam client	Riklig v„xt Trueperella pyogenes	Betahemolyserande streptokocker
1197	22-MIK032620	2022-02-14	Agricam client	M†ttlig v„xt Escherichia coli	Escherichia coli
1198	22-MIK032621	2022-02-14	Agricam client	M†ttlig v„xt Staphylococcus aureus, pc -	Staphylococcus aureus
1199	22-MIK032622	2022-02-14	Agricam client	M†ttlig v„xt Staphylococcus aureus, pc -	Additional Evaluation Required
1200	22-MIK032623	2022-02-14	Agricam client	Riklig v„xt Staphylococcus aureus, pc -	Staphylococcus aureus
1201	22-MIK034371	2022-02-15	Agricam client	Riklig v„xt Streptococcus uberis	Streptococcus spp
1202	22-MIK034372	2022-02-15	Agricam client	Riklig v„xt Streptococcus dysgalactiae	Streptococcus spp
1203	22-MIK034386	2022-02-15	Agricam client	Riklig v„xt Trueperella pyogenes	Negative
1204	22-MIK034397	2022-02-15	Agricam client	Sparsam v„xt Escherichia coli	Escherichia coli
1205	22-MIK034407	2022-02-15	Agricam client	Riklig v„xt Staphylococcus aureus, pc -	Staphylococcus aureus
1206	22-MIK034475	2022-02-15	Agricam client	Ingen specifik infektion p†visad, m†ttlig v„xt av blandflora.	Mixed Flora
1207	22-MIK034476	2022-02-15	Agricam client	Ingen v„xt av bakterier p†visad efter ut”kad unders”kning	Negative
1208	22-MIK035662	2022-02-16	Other	Riklig v„xt Staphylococcus aureus, pc -	Staphylococcus aureus
1209	22-MIK035663	2022-02-16	Other	Riklig v„xt Staphylococcus aureus, pc -	Staphylococcus aureus
1210	22-MIK037385	2022-02-17	Agricam client	Riklig v„xt Staphylococcus aureus, pc - i riklig blandflora.	Additional Evaluation Required
1211	22-MIK037386	2022-02-17	Agricam client	V„xt av enstaka Lactococcus species	Additional Evaluation Required
1212	22-MIK037387	2022-02-17	Agricam client	Riklig v„xt Streptococcus uberis i sparsam blandflora.	Mixed Flora
1213	22-MIK037388	2022-02-17	Agricam client	Ingen v„xt av bakterier p†visad efter ut”kad unders”kning	Negative
1214	22-MIK037389	2022-02-17	Agricam client	Riklig v„xt Streptococcus uberis	Streptococcus spp
1215	22-MIK037390	2022-02-17	Agricam client	Ingen specifik infektion p†visad, sparsam v„xt av blandflora	Additional Evaluation Required
1216	22-MIK037391	2022-02-17	Agricam client	Ingen specifik infektion p†visad, m†ttlig v„xt av blandflora.	Ovriga Stafylokocker
1217	22-MIK037392	2022-02-17	Agricam client	M†ttlig v„xt Streptococcus uberis	Mixed Flora
1218	22-MIK037393	2022-02-17	Agricam client	Riklig v„xt Trueperella pyogenes	Negative
1219	22-MIK037394	2022-02-17	Agricam client	M†ttlig v„xt Streptococcus dysgalactiae	Streptococcus spp
1220	22-MIK037395	2022-02-17	Agricam client	Riklig v„xt Trueperella pyogenes	Negative
1221	22-MIK037396	2022-02-17	Agricam client	Riklig v„xt Streptococcus dysgalactiae	Streptococcus spp
1222	22-MIK037397	2022-02-17	Agricam client	Ingen v„xt av bakterier p†visad efter ut”kad unders”kning	Additional Evaluation Required
1223	22-MIK037398	2022-02-17	Agricam client	Riklig v„xt Staphylococcus aureus, pc -	Staphylococcus aureus
1224	22-MIK037399	2022-02-17	Agricam client	M†ttlig v„xt Pasteurella multocida	Additional Evaluation Required
1225	22-MIK037400	2022-02-17	Agricam client	Riklig v„xt Escherichia coli	Klebsiella
1226	22-MIK037401	2022-02-17	Agricam client	Riklig v„xt Streptococcus uberis	Streptococcus spp
1227	22-MIK038742	2022-02-20	Agricam client	Riklig v„xt Staphylococcus aureus, pc -	Staphylococcus aureus
1228	22-MIK038797	2022-02-20	Agricam client	Riklig v„xt Escherichia coli	Escherichia coli
1229	22-MIK045263	2022-02-23	Agricam client	Ingen specifik infektion p†visad, riklig v„xt av blandflora.	Escherichia coli
1230	22-MIK045264	2022-02-23	Agricam client	Riklig v„xt Escherichia coli	Escherichia coli
1231	22-MIK045264	2022-02-23	Agricam client	Sparsam v„xt Staphylococcus aureus, pc -	Escherichia coli
1232	22-MIK045321	2022-02-23	Agricam client	Sparsam v„xt Staphylococcus aureus, pc - i sparsam blandflora.	Mixed Flora
1233	22-MIK045322	2022-02-23	Agricam client	Sparsam v„xt Streptococcus dysgalactiae	Additional Evaluation Required
1234	22-MIK046429	2022-02-24	Agricam client	M†ttlig v„xt Staphylococcus aureus, pc -	Additional Evaluation Required
1235	22-MIK046429	2022-02-24	Agricam client	M†ttlig v„xt Staphylococcus chromogenes, pc-	Additional Evaluation Required
1236	22-MIK047444	2022-02-28	Agricam client	M†ttlig v„xt streptokock, ”vrig	Negative
1237	22-MIK049263	2022-03-01	Agricam client	V„xt av enstaka Staphylococcus aureus, pc -	Negative
1238	22-MIK049264	2022-03-01	Agricam client	Riklig v„xt Staphylococcus aureus, pc -	Staphylococcus aureus
1239	22-MIK049289	2022-03-01	Agricam client	Riklig v„xt Trueperella pyogenes	Negative
1240	22-MIK049290	2022-03-01	Agricam client	M†ttlig v„xt Staphylococcus simulans, pc-	Ovriga Stafylokocker
1241	22-MIK049291	2022-03-01	Agricam client	Riklig v„xt Streptococcus uberis	Streptococcus spp
1242	22-MIK049292	2022-03-01	Agricam client	M†ttlig v„xt Streptococcus agalactiae	Betahemolyserande streptokocker
1243	22-MIK049292	2022-03-01	Agricam client	Riklig v„xt Streptococcus uberis	Betahemolyserande streptokocker
1244	22-MIK049292	2022-03-01	Agricam client	Riklig v„xt Trueperella pyogenes	Betahemolyserande streptokocker
1245	22-MIK049293	2022-03-01	Agricam client	M†ttlig v„xt Streptococcus uberis	Streptococcus spp
1246	22-MIK049294	2022-03-01	Agricam client	M†ttlig v„xt Streptococcus agalactiae	Streptococcus spp
1247	22-MIK049295	2022-03-01	Agricam client	Riklig v„xt Streptococcus uberis	Streptococcus spp
1248	22-MIK049296	2022-03-01	Agricam client	Riklig v„xt Streptococcus agalactiae	Streptococcus spp
1249	22-MIK049297	2022-03-01	Agricam client	Riklig v„xt Escherichia coli	Escherichia coli
1250	22-MIK049299	2022-03-01	Agricam client	Riklig v„xt Staphylococcus hyicus, pc-	Ovriga Stafylokocker
1251	22-MIK049300	2022-03-01	Agricam client	Riklig v„xt ej artbest„md bakterie	Mixed Flora
1252	22-MIK049300	2022-03-01	Agricam client	Riklig v„xt Streptococcus uberis	Mixed Flora
1253	22-MIK049301	2022-03-01	Agricam client	Riklig v„xt Streptococcus uberis	Additional Evaluation Required
1254	22-MIK049302	2022-03-01	Agricam client	Ingen specifik infektion p†visad, m†ttlig v„xt av blandflora.	Staphylococcus aureus
1255	22-MIK049303	2022-03-01	Agricam client	Riklig v„xt stafylokock, ”vrig, pc-	Additional Evaluation Required
1256	22-MIK050344	2022-03-02	Agricam client	M†ttlig v„xt Staphylococcus aureus, pc -	Additional Evaluation Required
1257	22-MIK050344	2022-03-02	Agricam client	Riklig v„xt Streptococcus dysgalactiae	Additional Evaluation Required
1258	22-MIK050345	2022-03-02	Agricam client	Riklig v„xt Staphylococcus aureus, pc -	Staphylococcus aureus
1259	22-MIK051066	2022-03-03	Agricam client	Sparsam v„xt Streptococcus uberis	Mixed Flora
1260	22-MIK051067	2022-03-03	Agricam client	Ingen v„xt av bakterier p†visad efter ut”kad unders”kning	Negative
1261	22-MIK051068	2022-03-03	Agricam client	Sparsam v„xt Escherichia coli	Escherichia coli
1262	22-MIK051069	2022-03-03	Agricam client	Riklig v„xt Escherichia coli	Escherichia coli
1263	22-MIK051070	2022-03-03	Agricam client	Ingen v„xt av bakterier p†visad efter ut”kad unders”kning	Negative
1264	22-MIK051985	2022-03-06	Agricam client	M†ttlig v„xt Trichosporon species	Additional Evaluation Required
1265	22-MIK051992	2022-03-06	Agricam client	Riklig v„xt Escherichia coli	Escherichia coli
1266	22-MIK051996	2022-03-06	Agricam client	Riklig v„xt Staphylococcus aureus, pc -	Staphylococcus aureus
1267	22-MIK054286	2022-03-08	Agricam client	Riklig v„xt Trichosporon species	Mixed Flora
1268	22-MIK054290	2022-03-08	Agricam client	M†ttlig v„xt Streptococcus dysgalactiae	Negative
1269	22-MIK054291	2022-03-08	Agricam client	Ingen v„xt av bakterier p†visad efter ut”kad unders”kning	Negative
1270	22-MIK054292	2022-03-08	Agricam client	Riklig v„xt Streptococcus uberis	Streptococcus spp
1271	22-MIK056730	2022-03-10	Agricam client	M†ttlig v„xt Staphylococcus simulans, pc-	Ovriga Stafylokocker
1272	22-MIK056731	2022-03-10	Agricam client	Riklig v„xt Streptococcus agalactiae	Betahemolyserande streptokocker
1273	22-MIK056732	2022-03-10	Agricam client	M†ttlig v„xt Pasteurella multocida	Ovriga Stafylokocker
1274	22-MIK056733	2022-03-10	Agricam client	Riklig v„xt Staphylococcus aureus, pc -	Staphylococcus aureus
1275	22-MIK056734	2022-03-10	Agricam client	M†ttlig v„xt Streptococcus uberis	Streptococcus spp
1276	22-MIK056741	2022-03-10	Agricam client	Riklig v„xt Streptococcus uberis	Streptococcus spp
1277	22-MIK056742	2022-03-10	Agricam client	Ingen v„xt av bakterier p†visad efter ut”kad unders”kning	Negative
1278	22-MIK056743	2022-03-10	Agricam client	M†ttlig v„xt Streptococcus uberis	Streptococcus spp
1279	22-MIK056744	2022-03-10	Agricam client	Riklig v„xt Streptococcus uberis	Streptococcus spp
1280	22-MIK056745	2022-03-10	Agricam client	Ingen v„xt av bakterier p†visad efter ut”kad unders”kning	Negative
1281	22-MIK056746	2022-03-10	Agricam client	M†ttlig v„xt Staphylococcus aureus, pc -	Staphylococcus aureus
1282	22-MIK056747	2022-03-10	Agricam client	Sparsam v„xt Streptococcus parauberis	Additional Evaluation Required
1283	22-MIK056748	2022-03-10	Agricam client	M†ttlig v„xt Streptococcus uberis	Streptococcus spp
1284	22-MIK059489	2022-03-14	Agricam client	Riklig v„xt Staphylococcus aureus, pc -	Staphylococcus aureus
1285	22-MIK059490	2022-03-14	Agricam client	Riklig v„xt Helcococcus ovis	Betahemolyserande streptokocker
1286	22-MIK059490	2022-03-14	Agricam client	Riklig v„xt Trueperella pyogenes	Betahemolyserande streptokocker
1287	22-MIK061868	2022-03-15	Agricam client	Riklig v„xt Streptococcus uberis	Streptococcus spp
1288	22-MIK061868	2022-03-15	Agricam client	Riklig v„xt Trueperella pyogenes	Streptococcus spp
1289	22-MIK061869	2022-03-15	Agricam client	V„xt av enstaka Streptococcus agalactiae	Additional Evaluation Required
1290	22-MIK061870	2022-03-15	Agricam client	V„xt av enstaka Streptococcus agalactiae	Additional Evaluation Required
1291	22-MIK061887	2022-03-15	Agricam client	Ingen specifik infektion p†visad, m†ttlig v„xt av blandflora.	Additional Evaluation Required
1292	22-MIK061888	2022-03-15	Agricam client	Ingen v„xt av bakterier p†visad efter ut”kad unders”kning	Negative
1293	22-MIK061889	2022-03-15	Agricam client	Ingen specifik infektion p†visad, riklig v„xt av blandflora.	Additional Evaluation Required
1294	22-MIK061890	2022-03-15	Agricam client	Ingen specifik infektion p†visad, m†ttlig v„xt av blandflora.	Mixed Flora
1295	22-MIK061891	2022-03-15	Agricam client	Ingen specifik infektion p†visad, m†ttlig v„xt av blandflora.	Mixed Flora
1296	22-MIK061892	2022-03-15	Agricam client	Riklig v„xt Staphylococcus aureus, pc -	Staphylococcus aureus
1297	22-MIK061893	2022-03-15	Agricam client	M†ttlig v„xt Staphylococcus aureus, pc -	Staphylococcus aureus
1298	22-MIK061894	2022-03-15	Agricam client	Riklig v„xt Trueperella pyogenes	Negative
1299	22-MIK061897	2022-03-15	Agricam client	Riklig v„xt Streptococcus uberis	Additional Evaluation Required
1300	22-MIK061898	2022-03-15	Agricam client	Riklig v„xt Streptococcus dysgalactiae	Streptococcus spp
1301	22-MIK061899	2022-03-15	Agricam client	Ingen v„xt av bakterier p†visad efter ut”kad unders”kning	Negative
1302	22-MIK061900	2022-03-15	Agricam client	M†ttlig v„xt Streptococcus dysgalactiae	Streptococcus spp
1303	22-MIK061901	2022-03-15	Agricam client	M†ttlig v„xt Staphylococcus aureus, pc -	Additional Evaluation Required
1304	22-MIK061902	2022-03-15	Agricam client	Ingen specifik infektion p†visad, riklig v„xt av blandflora.	Escherichia coli
1305	22-MIK065513	2022-03-20	Agricam client	Ingen v„xt av bakterier p†visad.	Additional Evaluation Required
1306	22-MIK065554	2022-03-20	Agricam client	Ingen specifik infektion p†visad, riklig v„xt av blandflora.	Escherichia coli
1307	22-MIK067456	2022-03-22	Agricam client	M†ttlig v„xt Staphylococcus haemolyticus, pc+	Staphylococcus aureus
1308	22-MIK067457	2022-03-22	Agricam client	Efter ut”kad unders”kning v„xt av Streptococcus uberis	Negative
1309	22-MIK067458	2022-03-22	Agricam client	Riklig v„xt Streptococcus uberis	Streptococcus spp
1310	22-MIK067462	2022-03-22	Agricam client	Riklig v„xt J„stsvamp species	Additional Evaluation Required
1311	22-MIK068953	2022-03-23	Agricam client	Riklig v„xt Staphylococcus aureus, pc -	Staphylococcus aureus
1312	22-MIK068978	2022-03-23	Agricam client	Sparsam v„xt Escherichia coli	Escherichia coli
1313	22-MIK069003	2022-03-23	Agricam client	Riklig v„xt Streptococcus uberis	Streptococcus spp
1314	22-MIK069004	2022-03-23	Agricam client	Riklig v„xt Escherichia coli	Escherichia coli
1315	22-MIK069005	2022-03-23	Agricam client	Riklig v„xt Streptococcus agalactiae	Streptococcus spp
1316	22-MIK070260	2022-03-24	Agricam client	Riklig v„xt Streptococcus dysgalactiae i m†ttlig blandflora.	Streptococcus spp
1317	22-MIK070261	2022-03-24	Agricam client	Sparsam v„xt Escherichia coli	Escherichia coli
1318	22-MIK070262	2022-03-24	Agricam client	Riklig v„xt Staphylococcus aureus, pc -	Staphylococcus aureus
1319	22-MIK070263	2022-03-24	Agricam client	M†ttlig v„xt Streptococcus dysgalactiae	Streptococcus spp
1320	22-MIK070264	2022-03-24	Agricam client	Riklig v„xt Staphylococcus aureus, pc - i sparsam blandflora.	Additional Evaluation Required
1321	22-MIK070265	2022-03-24	Agricam client	Sparsam v„xt Staphylococcus epidermidis, pc+	Additional Evaluation Required
1322	22-MIK070266	2022-03-24	Agricam client	Riklig v„xt Trueperella pyogenes	Additional Evaluation Required
1323	22-MIK070267	2022-03-24	Agricam client	Riklig v„xt Escherichia coli	Klebsiella
1324	22-MIK070268	2022-03-24	Agricam client	Riklig v„xt Staphylococcus aureus, pc -	Staphylococcus aureus
1325	22-MIK070269	2022-03-24	Agricam client	Ingen specifik infektion p†visad, m†ttlig v„xt av blandflora.	Mixed Flora
1326	22-MIK071162	2022-03-27	Agricam client	Riklig v„xt Trueperella pyogenes i m†ttlig blandflora.	Additional Evaluation Required
1327	22-MIK071163	2022-03-27	Agricam client	Ingen specifik infektion p†visad, m†ttlig v„xt av blandflora.	Mixed Flora
1328	22-MIK071278	2022-03-27	Agricam client	Riklig v„xt Staphylococcus aureus, pc -	Staphylococcus aureus
1329	22-MIK071285	2022-03-27	Agricam client	Sparsam v„xt Streptococcus uberis	Escherichia coli
1330	22-MIK071286	2022-03-27	Agricam client	Riklig v„xt Streptococcus dysgalactiae	Streptococcus spp
1331	22-MIK071287	2022-03-27	Agricam client	Ingen v„xt av bakterier p†visad efter ut”kad unders”kning	Negative
1332	22-MIK071799	2022-03-28	Agricam client	Riklig v„xt Streptococcus uberis	Additional Evaluation Required
1333	22-MIK071799	2022-03-28	Agricam client	Riklig v„xt Trueperella pyogenes	Additional Evaluation Required
1334	22-MIK073199	2022-03-29	Agricam client	Riklig v„xt Klebsiella pneumoniae	Escherichia coli
1335	22-MIK073204	2022-03-29	Agricam client	M†ttlig v„xt Staphylococcus aureus, pc -	Staphylococcus aureus
1336	22-MIK073205	2022-03-29	Agricam client	Riklig v„xt Staphylococcus aureus, pc -	Staphylococcus aureus
1337	22-MIK073205	2022-03-29	Agricam client	Riklig v„xt Streptococcus uberis	Staphylococcus aureus
1338	22-MIK073206	2022-03-29	Agricam client	Ingen v„xt av bakterier p†visad efter ut”kad unders”kning	Additional Evaluation Required
1339	22-MIK073214	2022-03-29	Agricam client	Ingen specifik infektion p†visad, riklig v„xt av blandflora.	Mixed Flora
1340	22-MIK074975	2022-03-30	Agricam client	Riklig v„xt Trueperella pyogenes	Streptococcus spp
1341	22-MIK074976	2022-03-30	Agricam client	Riklig v„xt Staphylococcus aureus, pc -	Staphylococcus aureus
1342	22-MIK074977	2022-03-30	Agricam client	Riklig v„xt Staphylococcus aureus, pc -	Staphylococcus aureus
1343	22-MIK075011	2022-03-30	Agricam client	M†ttlig v„xt Staphylococcus aureus, pc -	Mixed Flora
1344	22-MIK075011	2022-03-30	Agricam client	M†ttlig v„xt Streptococcus agalactiae	Mixed Flora
1345	22-MIK075012	2022-03-30	Agricam client	Riklig v„xt Streptococcus agalactiae	Streptococcus spp
1346	22-MIK075013	2022-03-30	Agricam client	V„xt av enstaka Streptococcus agalactiae	Additional Evaluation Required
1347	22-MIK075015	2022-03-30	Agricam client	Riklig v„xt Trueperella pyogenes	Streptococcus spp
1348	22-MIK075016	2022-03-30	Agricam client	Riklig v„xt Streptococcus dysgalactiae	Streptococcus spp
1349	22-MIK075017	2022-03-30	Agricam client	Riklig v„xt Staphylococcus aureus, pc -	Staphylococcus aureus
1350	22-MIK075034	2022-03-30	Agricam client	Riklig v„xt Trueperella pyogenes	Additional Evaluation Required
1351	22-MIK075035	2022-03-30	Agricam client	Ingen specifik infektion p†visad, sparsam v„xt av blandflora	Additional Evaluation Required
1352	22-MIK075100	2022-03-30	Agricam client	M†ttlig v„xt Helcococcus species	Streptococcus spp
1353	22-MIK075100	2022-03-30	Agricam client	Riklig v„xt Trueperella pyogenes	Streptococcus spp
1354	22-MIK076169	2022-03-31	Agricam client	M†ttlig v„xt Streptococcus uberis i sparsam blandflora.	Additional Evaluation Required
1355	22-MIK076354	2022-03-31	Agricam client	Riklig v„xt Trueperella pyogenes	Betahemolyserande streptokocker
1356	22-MIK076472	2022-03-31	Agricam client	Riklig v„xt Streptococcus uberis	Streptococcus spp
1357	22-MIK076763	2022-03-31	Agricam client	Riklig v„xt Streptococcus dysgalactiae	Streptococcus spp
1358	22-MIK076764	2022-03-31	Agricam client	M†ttlig v„xt Staphylococcus aureus, pc -	Staphylococcus aureus
1359	22-MIK076765	2022-03-31	Agricam client	Ingen v„xt av bakterier p†visad efter ut”kad unders”kning	Negative
1360	22-MIK076766	2022-03-31	Agricam client	Sparsam v„xt Trichosporon species	Ovriga Stafylokocker
1361	22-MIK076767	2022-03-31	Agricam client	Ingen specifik infektion p†visad, sparsam v„xt av blandflora	Mixed Flora
1362	22-MIK076768	2022-03-31	Agricam client	Riklig v„xt Streptococcus dysgalactiae	Streptococcus spp
1363	22-MIK076769	2022-03-31	Agricam client	M†ttlig v„xt Streptococcus dysgalactiae	Streptococcus spp
1364	22-MIK078201	2022-04-03	Agricam client	Riklig v„xt Staphylococcus aureus, pc -	Staphylococcus aureus
1365	22-MIK078641	2022-04-04	Agricam client	Ingen v„xt av bakterier p†visad efter ut”kad unders”kning	Negative
1366	22-MIK078642	2022-04-04	Agricam client	Riklig v„xt Streptococcus uberis	Additional Evaluation Required
1367	22-MIK078642	2022-04-04	Agricam client	Riklig v„xt Trueperella pyogenes	Additional Evaluation Required
1368	22-MIK078643	2022-04-04	Agricam client	Riklig v„xt Enterococcus species	Additional Evaluation Required
1369	22-MIK080012	2022-04-05	Other	M†ttlig v„xt Staphylococcus aureus, pc -	Staphylococcus aureus
1370	22-MIK080013	2022-04-05	Other	Ingen specifik infektion p†visad, m†ttlig v„xt av blandflora.	Escherichia coli
1371	22-MIK080014	2022-04-05	Other	Riklig v„xt Staphylococcus aureus, pc -	Staphylococcus aureus
1372	22-MIK080016	2022-04-05	Other	Ingen v„xt av bakterier p†visad efter ut”kad unders”kning	Negative
1373	22-MIK080297	2022-04-05	Other	Riklig v„xt Staphylococcus aureus, pc -	Staphylococcus aureus
1374	22-MIK080298	2022-04-05	Other	M†ttlig v„xt Escherichia coli	Escherichia coli
1375	22-MIK080311	2022-04-05	Other	Riklig v„xt Escherichia coli	Escherichia coli
1376	22-MIK080325	2022-04-05	Other	Ingen v„xt av bakterier p†visad efter ut”kad unders”kning	Negative
1377	22-MIK080332	2022-04-05	Other	V„xt av enstaka Staphylococcus aureus, pc -	Negative
1378	22-MIK081743	2022-04-06	Other	Ingen v„xt av bakterier p†visad efter ut”kad unders”kning	Mixed Flora
1379	22-MIK081782	2022-04-06	Other	Riklig v„xt Staphylococcus aureus, pc -	Staphylococcus aureus
1380	22-MIK081827	2022-04-06	Other	Riklig v„xt Streptococcus dysgalactiae	Streptococcus spp
1381	22-MIK081827	2022-04-06	Other	Riklig v„xt Trueperella pyogenes	Streptococcus spp
1382	22-MIK081828	2022-04-06	Other	Ingen specifik infektion p†visad, sparsam v„xt av blandflora	Mixed Flora
1383	22-MIK081829	2022-04-06	Other	Riklig v„xt Staphylococcus chromogenes, pc-	Ovriga Stafylokocker
1384	22-MIK081831	2022-04-06	Other	M†ttlig v„xt Streptococcus dysgalactiae	Streptococcus spp
1385	22-MIK081847	2022-04-06	Other	M†ttlig v„xt Streptococcus dysgalactiae	Additional Evaluation Required
1386	22-MIK081847	2022-04-06	Other	Riklig v„xt Trueperella pyogenes	Additional Evaluation Required
1387	22-MIK082064	2022-04-06	Other	Riklig v„xt Staphylococcus aureus, pc -	Staphylococcus aureus
1388	22-MIK082077	2022-04-06	Other	M†ttlig v„xt Escherichia coli	Escherichia coli
1389	22-MIK082078	2022-04-06	Other	Riklig v„xt Staphylococcus aureus, pc -	Staphylococcus aureus
